# Supplementary material for: Systems analysis of circadian time-dependent neuronal epidermal growth factor receptor signaling
Source: Genome Biol. 2006 Jun 19;7(6):R48. doi: 10.1186/gb-2006-7-6-r48 (PMC1779538; doi:10.1186/gb-2006-7-6-r48)
Supplement: Additional data file 3 — P values for EGF effects and EGF:CT interactions for all genes present on the microarrays of the current study. [file gb-2006-7-6-r48-S3.xls]

## Sheet: ST1-AllGenesPvalues
Supporting Table 1: P-values for EGF effects and EGF:CT interactions for all genes present on the microarrays of the current study (standard normalization). p(EGF, any effect) = p-value for EGF modulation of gene expression in any way; p(EGF:CT interaction) = p-value for CT-dependent EGF modulation of gene expression.
Clone ID	Gene Symbol	p(EGF, any effect)	p(EGF:CT interaction)
UI-R-E0-ch-d-08-0-UI	Hrsp12	2.31972e-09	2.0819e-05
UI-R-C0-hv-d-11-0-UI	Slc21a5	6.97644e-09	2.136e-07
UI-R-A1-ek-h-01-0-UI	Rps10	8.05159e-09	7.25598e-07
UI-R-E1-fs-h-10-0-UI	Ssr3	1.30992e-08	6.80234e-08
UI-R-C2-mz-g-05-0-UI	Mxd3	1.04539e-07	1.12038e-06
UI-R-A1-et-f-08-0-UI	Dbi	3.75257e-07	2.81239e-06
UI-R-E0-bv-d-06-0-UI	Cabin1	6.62324e-07	1.69091e-05
UI-R-A1-eh-c-08-0-UI	Fh1	1.5707e-06	0.000852024
UI-R-A1-dt-f-01-0-UI	Cdc25b	4.23549e-06	1.26308e-05
UI-R-C1-km-d-08-0-UI	Camk2b	4.83493e-06	0.1956
UI-R-E1-fg-c-07-0-UI	Scarb1	4.875e-06	9.55346e-05
UI-R-E0-cr-f-02-0-UI	Tsc2	5.96665e-06	0.000124133
UI-R-A1-dv-g-10-0-UI	Kdr	8.90454e-06	0.00100458
UI-R-A1-eh-b-10-0-UI	UI-R-A1-eh-b-10-0-UI	1.00767e-05	2.02303e-05
UI-R-E0-cj-b-02-0-UI	Nolc1	1.46422e-05	0.000115836
UI-R-A1-ee-f-10-0-UI	UI-R-A1-ee-f-10-0-UI	1.47754e-05	2.6469e-05
UI-R-E0-dd-h-04-0-UI	S100a10	1.64277e-05	3.54985e-05
UI-R-E0-cq-f-04-0-UI	Cox6a1	1.73233e-05	5.24095e-05
UI-R-C1-kj-e-08-0-UI	Ugdh	1.94058e-05	0.636504
UI-R-E0-dc-h-03-0-UI	Prf1	2.52114e-05	0.0049701
UI-R-C2p-nu-c-11-0-UI	Il1r2	2.56879e-05	0.0151693
UI-R-A1-et-b-02-0-UI	Lox	2.57389e-05	0.0016319
UI-R-C0-jb-b-04-0-UI	Slc1a1	2.58019e-05	0.0185762
UI-R-E0-bu-a-06-0-UI	Edg5	2.66018e-05	0.000370712
UI-R-A1-dy-e-06-0-UI	UI-R-A1-dy-e-06-0-UI	2.66204e-05	0.00266853
UI-R-C0-hv-b-10-0-UI	Rin3	2.66837e-05	0.000265362
UI-R-E1-fv-e-03-0-UI	Slc30a4	3.13853e-05	0.00530718
UI-R-C1-kw-e-11-0-UI	Cma1	3.25093e-05	0.0014105
UI-R-A0-aw-a-04-0-UI	GRASP65	3.5439e-05	5.59355e-05
UI-R-E0-bs-d-06-0-UI	Ank3	3.64026e-05	8.73868e-05
UI-R-E0-cf-c-01-0-UI	Wfdc1	4.27139e-05	0.000337494
UI-R-C1-kf-d-12-0-UI	Arbp	4.64792e-05	0.000163942
UI-R-C0-ii-c-09-0-UI	Gstm1	5.20981e-05	0.000346247
UI-R-A0-ap-a-10-0-UI	Ephx2	5.26005e-05	0.000178959
UI-R-C0-jq-b-05-0-UI	Prmt3	5.28347e-05	0.00827763
UI-R-C2-my-e-04-0-UI	Gak	5.94976e-05	0.648088
UI-R-E0-dj-f-02-0-UI	Fn1	6.77355e-05	0.000144216
UI-R-A1-ex-h-09-0-UI	Adcy3	6.85141e-05	0.000569402
UI-R-E0-bu-a-01-0-UI	Acadl	7.60091e-05	0.00281167
UI-R-C1-lp-b-03-0-UI	Pk428	8.33425e-05	0.0324608
UI-R-E0-cr-h-06-0-UI	Fxyd1	9.61628e-05	0.000136265
UI-R-C1-km-e-02-0-UI	Cnn1	9.86901e-05	0.0450581
UI-R-A0-ae-b-08-0-UI	Prkcz	0.000101345	0.000160692
UI-R-C1-ld-g-02-0-UI	Zfp36l1	0.000104647	0.000178086
UI-R-E1-go-a-03-0-UI	Cox6a2	0.00010765	0.000454481
UI-R-C0-jm-h-02-0-UI	Prkag1	0.000111033	0.008908
UI-R-C2p-nv-f-12-0-UI	Bmp4	0.000138459	0.000189755
UI-R-A0-aj-c-04-0-UI	Ywhag	0.000151693	0.0900909
UI-R-E1-fm-e-04-0-UI	Me1	0.000153017	0.0135331
UI-R-A1-ep-c-04-0-UI	Camk2d	0.000162227	0.218576
UI-R-C0-ht-d-07-0-UI	Gusb	0.000166674	0.51233
UI-R-A1-er-c-07-0-UI	Col3a1	0.00016694	0.000373217
UI-R-C0-jq-e-10-0-UI	Loc266761	0.000172221	0.383799
UI-R-A1-eg-c-07-0-UI	Mapk12	0.000172824	0.000203205
UI-R-E1-gq-f-02-0-UI	Vcp	0.000190199	0.0452782
UI-R-C1-jt-f-01-0-UI	Gpr88	0.000195897	0.0996038
UI-R-A1-ds-h-01-0-UI	UI-R-A1-ds-h-01-0-UI	0.000196651	0.00130906
UI-R-C0-hv-h-10-0-UI	Gpnmb	0.00019845	0.000558405
UI-R-C0-jn-g-01-0-UI	UI-R-C0-jn-g-01-0-UI	0.00019872	0.000621758
UI-R-C0-hh-h-11-0-UI	Nif1	0.000202689	0.000794049
UI-R-A0-az-f-08-0-UI	Myd116	0.000225434	0.00025349
UI-R-E0-dl-d-07-0-UI	Rps26	0.000230285	0.000524466
UI-R-E1-gq-g-07-0-UI	Gpx1	0.000232225	0.69097
UI-R-E0-cn-e-02-0-UI	Hrasls3	0.000233091	0.0388381
UI-R-A1-ds-e-04-0-UI	Prkab1	0.000255174	0.0102664
UI-R-E0-ch-f-07-0-UI	Napa	0.000264272	0.00219685
UI-R-A0-ay-b-02-0-UI	Ly6b	0.000293527	0.00419115
UI-R-A0-ae-e-05-0-UI	Hemgn	0.000310903	0.00113369
UI-R-E0-bw-c-08-0-UI	ETF	0.000334614	0.210535
UI-R-A1-dv-g-09-0-UI	Spin2c	0.000347468	0.00110245
UI-R-C1-jz-c-07-0-UI	Emb	0.000352297	0.00160247
UI-R-C0-hc-c-06-0-UI	Lalba	0.000377013	0.00255579
UI-R-C0-hn-f-08-0-UI	Cpb2	0.000445563	0.000992289
UI-R-A1-dz-e-04-0-UI	Lypla1	0.000452475	0.00202567
UI-R-E0-bt-e-06-0-UI	Fst	0.000461724	0.0803343
UI-R-E0-dk-d-08-0-UI	Raf1	0.000490382	0.000589895
UI-R-E0-co-h-12-0-UI	Gys2	0.000514405	0.0135379
UI-R-E1-gj-c-11-0-UI	Hmgb1	0.000517663	0.000538328
UI-R-A0-ah-b-07-0-UI	Rpl24	0.000519022	0.0867559
UI-R-A1-dp-d-03-0-UI	Pcbd	0.000593761	0.000748309
UI-R-A1-dr-c-09-0-UI	Pcna	0.000594357	0.000836735
UI-R-A1-dv-d-04-0-UI	Drpla	0.000596398	0.000623171
UI-R-E0-by-b-02-0-UI	Mmp23	0.000616504	0.000600515
UI-R-C1-km-h-11-0-UI	Avpr1a	0.00060584	0.114741
UI-R-E0-cd-c-03-0-UI	LOC81816	0.000613947	0.261056
UI-R-C1-lp-b-12-0-UI	Itpr2	0.000622777	0.000643784
UI-R-A0-ar-h-08-0-UI	UI-R-A0-ar-h-08-0-UI	0.000627655	0.00633852
UI-R-A0-bl-c-10-0-UI	Arpc1b	0.000682873	0.00221882
UI-R-A0-az-b-09-0-UI	Myf6	0.000706351	0.0636847
UI-R-C2-mt-g-02-0-UI	Dgkz	0.00071327	0.000924159
UI-R-E1-go-d-01-0-UI	Acaa2	0.000716024	0.0518111
UI-R-A1-es-b-02-0-UI	Rcn2	0.000716096	0.796087
UI-R-C1-lr-b-11-0-UI	Epb4.1l3	0.000724	0.789002
UI-R-C0-hz-g-12-0-UI	Ncdn	0.000741428	0.214479
UI-R-E0-cb-e-02-0-UI	Pcsk3	0.00077263	0.0015051
UI-R-C0-jf-b-10-0-UI	Cyp2d26	0.000775144	0.00107428
UI-R-E1-fr-f-06-0-UI	Rabac1	0.000794008	0.0481422
UI-R-A0-be-b-10-0-UI	Acsl4	0.000804038	0.00158173
UI-R-A1-er-h-06-0-UI	Slipr	0.00087931	0.00130892
UI-R-E0-cb-h-04-0-UI	Ubb	0.000968346	0.00439723
UI-R-E0-ca-h-12-0-UI	Dcn	0.00101014	0.0013381
UI-R-E0-ch-e-07-0-UI	Ephx1	0.00105877	0.0218897
UI-R-C0-iv-h-12-0-UI	Raf1	0.00112382	0.132712
UI-R-A0-bc-e-06-0-UI	Cdo1	0.00127551	0.00112422
UI-R-C1-kv-b-10-0-UI	Mvd	0.00120449	0.00113403
UI-R-A1-ex-d-07-0-UI	Gucy1b3	0.00118461	0.0311118
UI-R-A1-ed-g-10-0-UI	Nup98	0.00123823	0.00145666
UI-R-BT0-qd-e-04-0-UI	UI-R-BT0-qd-e-04-0-UI	0.00124053	0.00199512
UI-R-C0-hg-e-07-0-UI	Pde2a	0.00124432	0.00346178
UI-R-E0-bu-f-06-0-UI	Adh1	0.00127916	0.00245899
UI-R-E0-di-g-05-0-UI	Arf6	0.00129488	0.0012915
UI-R-C1-lm-f-01-0-UI	Ll5	0.00134706	0.077965
UI-R-C1-kc-h-01-0-UI	Abcf1	0.00139907	0.00251068
UI-R-E1-fp-g-09-0-UI	Ppp1r9a	0.00143008	0.00312266
UI-R-A1-du-c-02-0-UI	UI-R-A1-du-c-02-0-UI	0.00145871	0.0024856
UI-R-E0-bx-d-02-0-UI	Hbg1	0.00147811	0.00277908
UI-R-E0-cf-b-08-0-UI	LOC56769	0.00148782	0.00219444
UI-R-E1-go-d-04-0-UI	Zfp265	0.00148865	0.00819912
UI-R-A0-bh-b-12-0-UI	UI-R-A0-bh-b-12-0-UI	0.00153144	0.0638435
UI-R-C0-hk-e-07-0-UI	Ssr3	0.00154768	0.00196513
UI-R-E0-ch-b-06-0-UI	Rara	0.00158015	0.0052436
UI-R-E0-co-c-02-0-UI	Psmd1	0.00179714	0.00159275
UI-R-C2-mq-h-08-0-UI	Bcl2a1	0.00159902	0.00230277
UI-R-C2-mq-h-05-0-UI	Uchl1	0.0016371	0.0106379
UI-R-A1-ef-h-04-0-UI	Dpys	0.00166728	0.183388
UI-R-A1-ev-f-02-0-UI	Acat1	0.00173039	0.217906
UI-R-A1-eq-g-09-0-UI	UI-R-A1-eq-g-09-0-UI	0.00173666	0.318506
UI-R-C0-hn-f-06-0-UI	Mg87	0.00174375	0.060527
UI-R-E0-cx-g-11-0-UI	Polr2g	0.00207515	0.0018741
UI-R-A1-ds-d-02-0-UI	Gtf2a2	0.00230567	0.0018758
UI-R-A0-bh-f-04-0-UI	Cd53	0.0018972	0.00857606
UI-R-A1-eb-f-02-0-UI	Mt3	0.00196212	0.00413574
UI-R-A0-av-d-06-0-UI	Cyp2e1	0.00203034	0.00302731
UI-R-E0-ck-f-11-0-UI	Ap2m1	0.00205982	0.00241026
UI-R-C0-jq-e-04-0-UI	Ramp1	0.00206479	0.00766754
UI-R-E0-ce-b-01-0-UI	Decr1	0.0021024	0.0765259
UI-R-E1-fw-f-07-0-UI	Eif2b2	0.00256168	0.00213584
UI-R-E0-bt-f-01-0-UI	p47	0.0021956	0.00290946
UI-R-E0-di-a-03-0-UI	UI-R-E0-di-a-03-0-UI	0.00221013	0.0197439
UI-R-E1-gc-h-07-0-UI	Cd24	0.00221516	0.0177521
UI-R-A1-du-b-11-0-UI	Gata6	0.00221789	0.128643
UI-R-E0-cy-f-02-0-UI	UI-R-E0-cy-f-02-0-UI	0.00249979	0.0022381
UI-R-A0-ba-b-06-0-UI	Gnb2	0.00253507	0.00224043
UI-R-C0-ih-g-04-0-UI	Plaur	0.00224072	0.188327
UI-R-C1-kf-c-01-0-UI	Stnl	0.00228826	0.0302937
UI-R-C2-nl-h-07-0-UI	Pcm1	0.00230596	0.045962
UI-R-E0-cu-g-01-0-UI	Rps3a	0.00231226	0.00337249
UI-R-C0-jo-b-09-0-UI	UI-R-C0-jo-b-09-0-UI	0.00293903	0.00231461
UI-R-BT0-pv-b-03-0-UI	Ddr1	0.00238122	0.0259594
UI-R-C0-iw-f-09-0-UI	Ppat	0.00283038	0.00247635
UI-R-E1-fl-b-03-0-UI	Slipr	0.00248308	0.0908938
UI-R-C0-iu-g-10-0-UI	Sts	0.00251156	0.00493533
UI-R-A0-bh-d-08-0-UI	UI-R-A0-bh-d-08-0-UI	0.00255758	0.00567527
UI-R-A0-ax-c-01-0-UI	B2m	0.00257464	0.199499
UI-R-A1-ds-c-10-0-UI	Cd3d	0.00261403	0.0128664
UI-R-E1-fy-a-12-0-UI	Bub1b	0.00265174	0.0328995
UI-R-C0-hq-f-10-0-UI	Kcnc1	0.00347954	0.00269117
UI-R-C0-ht-g-02-0-UI	Lss	0.00284347	0.00274222
UI-R-E1-fw-d-02-0-UI	Tm4sf3	0.00274805	0.147494
UI-R-E1-fa-h-02-0-UI	Dll3	0.00276899	0.0116776
UI-R-C0-hh-f-05-0-UI	Il1rl1	0.00287015	0.401519
UI-R-E0-cg-g-07-0-UI	Hdc	0.00287165	0.093654
UI-R-A0-ap-f-07-0-UI	Bsg	0.0028926	0.00507147
UI-R-E0-dc-f-05-0-UI	Ebf	0.00290082	0.0134466
UI-R-C1-ln-e-06-0-UI	Spdy1	0.00290333	0.00448028
UI-R-C0-jg-e-05-0-UI	Hk1	0.00293606	0.128766
UI-R-A1-eo-a-09-0-UI	Bckdhb	0.00293938	0.0237817
UI-R-C1-kg-b-07-0-UI	Pcp4	0.00294042	0.0139137
UI-R-E1-fn-h-10-0-UI	Dncic2	0.00303773	0.0113193
UI-R-E0-bw-d-07-0-UI	Agrn	0.00311726	0.0113754
UI-R-C1-kv-b-07-0-UI	Slc15a4	0.00327475	0.0391694
UI-R-E0-ce-e-12-0-UI	Ptk2	0.00433238	0.00332784
UI-R-E0-da-d-06-0-UI	Rps17	0.0034384	0.00333468
UI-R-A1-ee-d-05-0-UI	Spon1	0.00390123	0.00333915
UI-R-C0-io-a-08-0-UI	Ptgfrn	0.00340317	0.0246859
UI-R-C1-ln-b-10-0-UI	Hoxa2	0.00354172	0.011259
UI-R-A0-aj-c-05-0-UI	Atp6l	0.00361097	0.0264639
UI-R-C1-km-a-08-0-UI	KIFC2	0.00365774	0.179366
UI-R-A1-ef-h-02-0-UI	MGC72958	0.00366084	0.0101521
UI-R-C2p-ny-a-09-0-UI	Faah	0.00372337	0.00368839
UI-R-E0-cz-a-09-0-UI	Mybbp1a	0.00385217	0.0198786
UI-R-A0-bi-a-05-0-UI	Rab7l1	0.00398645	0.47272
UI-R-E1-ga-a-01-0-UI	Pgrmc1	0.00405844	0.11197
UI-R-A1-dr-g-03-0-UI	Unc50	0.00408443	0.0162658
UI-R-A1-ef-b-11-0-UI	Tpp2	0.00417169	0.0386561
UI-R-A1-es-c-08-0-UI	Taf9	0.00555964	0.0042407
UI-R-C0-gy-a-04-0-UI	Apobec1	0.00489417	0.00437493
UI-R-E0-ck-d-01-0-UI	Pik4cb	0.00437727	0.0115851
UI-R-C1-ki-b-04-0-UI	Zrf2	0.00477015	0.539689
UI-R-A0-au-h-09-0-UI	Dpp4	0.00489579	0.116381
UI-R-C0-je-d-10-0-UI	Hsd17b2	0.00490089	0.129369
UI-R-A0-bb-f-07-0-UI	Dars	0.00499709	0.0250262
UI-R-A1-eq-a-09-0-UI	Hrmt1l2	0.00516139	0.0568665
UI-R-A0-bh-a-06-0-UI	Rhoa	0.00528247	0.0174317
UI-R-E0-dl-c-11-0-UI	Coq7	0.00719085	0.0055018
UI-R-C0-iv-b-03-0-UI	Hsd11b2	0.00553452	0.0937701
UI-R-C1-jx-h-12-0-UI	Fgl1	0.00556291	0.0400099
UI-R-A0-bi-f-09-0-UI	Sepw1	0.00570039	0.0450965
UI-R-A1-en-h-02-0-UI	Mpdz	0.00591868	0.346036
UI-R-E1-gj-c-06-0-UI	Dad1	0.00690587	0.00632769
UI-R-E0-cq-f-01-0-UI	Apba3	0.00638404	0.768023
UI-R-C0-ib-b-09-0-UI	Cox5a	0.00932772	0.00639031
UI-R-A0-bk-h-01-0-UI	Sdc4	0.00641406	0.137129
UI-R-A0-ac-c-02-0-UI	Bat2	0.00735831	0.00674788
UI-R-A1-eh-d-03-0-UI	Cte1	0.00678594	0.0227455
UI-R-C1-kq-f-09-0-UI	Pcm1	0.00694959	0.298039
UI-R-E1-fn-g-09-0-UI	Ccng1	0.00709885	0.174091
UI-R-A1-dr-d-05-0-UI	Vdp	0.00719385	0.629352
UI-R-A1-do-e-06-0-UI	Capn1	0.00725764	0.02125
UI-R-C0-io-f-09-0-UI	Atp1b3	0.00728593	0.00831388
UI-R-E0-bv-f-12-0-UI	Calr	0.00729056	0.00889603
UI-R-A1-er-e-04-0-UI	UI-R-A1-er-e-04-0-UI	0.00730851	0.0178215
UI-R-C0-gw-h-09-0-UI	Ap2b1	0.00740753	0.0339616
UI-R-E0-bv-e-07-0-UI	Dhcr7	0.00762409	0.0640073
UI-R-C0-hu-d-11-0-UI	LOC286978	0.00763514	0.0281325
UI-R-C2-nl-c-09-0-UI	Ggh	0.00787531	0.00933624
UI-R-C0-gw-f-02-0-UI	Npr2	0.0120051	0.00800868
UI-R-E1-ga-h-07-0-UI	Rab11a	0.0117581	0.00806564
UI-R-A0-bm-g-05-0-UI	Mfge8	0.0120786	0.00808069
UI-R-E0-cq-c-10-0-UI	UI-R-E0-cq-c-10-0-UI	0.0121567	0.00814575
UI-R-E0-bw-h-10-0-UI	Hspe1	0.00828009	0.290868
UI-R-BT0-qh-d-05-0-UI	Nfya	0.00831116	0.00859742
UI-R-C0-gr-g-10-0-UI	Znf354a	0.00837361	0.973708
UI-R-E0-dk-a-07-0-UI	Phgdh	0.00858016	0.569665
UI-R-C0-ix-h-04-0-UI	Pcsk1n	0.00864958	0.0913454
UI-R-E0-ck-g-09-0-UI	Msh2	0.0111673	0.00876868
UI-R-E0-dd-f-06-0-UI	Mt1a	0.0135051	0.00890194
UI-R-A0-bg-g-01-0-UI	Hcn1	0.0126315	0.00890569
UI-R-A1-eo-h-12-0-UI	UI-R-A1-eo-h-12-0-UI	0.00901134	0.0161949
UI-R-C0-ik-h-05-0-UI	Slc13a3	0.0133123	0.00919311
UI-R-A0-aj-h-01-0-UI	Hsd17b8	0.00937028	0.0630006
UI-R-E0-di-h-04-0-UI	Mvk	0.0142431	0.0093906
UI-R-C1-jv-b-11-0-UI	Ctrb	0.00949687	0.0475128
UI-R-C0-ja-d-08-0-UI	Lamp2	0.00950951	0.0879626
UI-R-A1-ez-h-11-0-UI	Ces3	0.0125501	0.0095247
UI-R-E0-cm-d-02-0-UI	Mrlcb	0.0147588	0.00961746
UI-R-A0-ao-f-05-0-UI	Ppt	0.00968281	0.0124127
UI-R-C0-jn-h-12-0-UI	Znf148	0.00970783	0.0693378
UI-R-C0-hy-d-03-0-UI	H2afy	0.00980081	0.0375458
UI-R-C0-hj-h-10-0-UI	Pthlh	0.0106783	0.00980498
UI-R-C1-ke-a-01-0-UI	Capon	0.00995885	0.306721
UI-R-C0-jb-d-06-0-UI	Gchfr	0.0100766	0.0328028
UI-R-A1-ek-e-07-0-UI	Coro1b	0.0119216	0.0104542
UI-R-A0-bi-b-08-0-UI	Ghitm	0.0105117	0.619446
UI-R-C0-jo-d-04-0-UI	Prkar2b	0.010589	0.782054
UI-R-C0-hu-h-10-0-UI	Cyp2d22	0.010653	0.0334588
UI-R-A0-ae-b-11-0-UI	Scgb1a1	0.0140617	0.0106853
UI-R-E0-by-c-04-0-UI	Rpl5	0.0106925	0.19112
UI-R-E0-cr-a-10-0-UI	Ntrk2	0.0157692	0.0106934
UI-R-C1-jz-a-01-0-UI	Wmp1	0.0110331	0.118436
UI-R-C0-ir-b-12-0-UI	Tnnt1	0.0110781	0.0155689
UI-R-C1-ky-g-06-0-UI	Dnm1	0.0145931	0.0111703
UI-R-E1-fi-b-03-0-UI	Cpa1	0.0113032	0.0734077
UI-R-C0-hw-d-01-0-UI	Bcl10	0.0125147	0.0114817
UI-R-E1-gc-g-12-0-UI	Mapk14	0.0154375	0.0114906
UI-R-C0-gz-h-01-0-UI	Serpine1	0.0154866	0.0116501
UI-R-E0-bs-d-02-0-UI	Enpp3	0.0117843	0.107294
UI-R-C0-gx-e-04-0-UI	Csn2	0.0118984	0.0166009
UI-R-C0-gw-e-03-0-UI	Sdc2	0.0157496	0.0119022
UI-R-C0-hw-f-02-0-UI	Cnr1	0.0119666	0.0749135
UI-R-E1-fb-b-05-0-UI	Fntb	0.0125068	0.0337249
UI-R-A1-ee-b-03-0-UI	Cyp51	0.0200529	0.0126619
UI-R-C0-hl-a-10-0-UI	Ratsg2	0.0126736	0.0149485
UI-R-E1-fg-g-12-0-UI	Sst	0.0127459	0.0402247
UI-R-C0-hx-c-06-0-UI	Myl2	0.0127729	0.0271837
UI-R-C0-ir-e-11-0-UI	Rps15	0.0164232	0.01284
UI-R-C1-ki-d-03-0-UI	UI-R-C1-ki-d-03-0-UI	0.0191124	0.0129539
UI-R-C2p-oe-g-08-0-UI	Ggcx	0.0131311	0.0136543
UI-R-E0-cf-g-03-0-UI	UI-R-E0-cf-g-03-0-UI	0.0132115	0.0749633
UI-R-A1-es-e-07-0-UI	Sdfr1	0.0211466	0.0134895
UI-R-C1-jt-e-03-0-UI	Ogfr	0.0135282	0.817036
UI-R-A0-ac-b-08-0-UI	UI-R-A0-ac-b-08-0-UI	0.0216117	0.0136542
UI-R-C0-id-h-05-0-UI	Anpep	0.013738	0.05061
UI-R-A1-ez-h-01-0-UI	Aldh1a1	0.013953	0.0170463
UI-R-C1-kc-d-05-0-UI	Bf	0.0140061	0.66295
UI-R-E0-bw-d-11-0-UI	Acly	0.0226589	0.0141361
UI-R-A1-ew-g-08-0-UI	Cp	0.0141612	0.16738
UI-R-C0-gt-b-02-0-UI	Cacnb2	0.0143288	0.135221
UI-R-C0-gv-e-12-0-UI	Id2	0.0206912	0.0143838
UI-R-E1-fv-c-11-0-UI	Mcpt2	0.0144336	0.0161189
UI-R-C0-jd-b-05-0-UI	Foxq1	0.0144924	0.0194183
UI-R-C0-jj-c-02-0-UI	Pxmp3	0.0145821	0.0247569
UI-R-A1-ey-a-12-0-UI	Ahsg	0.0235125	0.0147283
UI-R-E0-cb-f-09-0-UI	Slc2a1	0.0147882	0.0411158
UI-R-C0-jp-c-10-0-UI	Heph	0.0197599	0.0152723
UI-R-C2-no-h-02-0-UI	Ifngr	0.0153573	0.15559
UI-R-C0-hf-a-12-0-UI	Idi1	0.0157457	0.0379624
UI-R-E0-cg-h-08-0-UI	Mgp	0.0158784	0.0496985
UI-R-A1-ei-a-11-0-UI	Rpl29	0.0159066	0.016693
UI-R-C0-ht-g-10-0-UI	Deaf1	0.0160341	0.0835987
UI-R-A0-bd-a-07-0-UI	Nt5	0.0160405	0.0247249
UI-R-E1-gb-h-08-0-UI	Begain	0.0162048	0.058179
UI-R-C1-jy-f-08-0-UI	Kcnn4	0.0165901	0.612816
UI-R-E1-gi-b-09-0-UI	Ltbp1	0.0166745	0.0716818
UI-R-A0-bi-b-11-0-UI	Ugt2b	0.0169073	0.645667
UI-R-C2-ni-d-09-0-UI	Plg	0.0278562	0.0171678
UI-R-E1-fk-e-02-0-UI	Mllt3	0.0171938	0.234977
UI-R-C1-lf-e-04-0-UI	Eif2s1	0.0173976	0.0230106
UI-R-A0-bd-c-01-0-UI	Akt1	0.0242312	0.0175433
UI-R-C1-lo-b-09-0-UI	LOC171120	0.017559	0.733693
UI-R-A0-bk-a-02-0-UI	UI-R-A0-bk-a-02-0-UI	0.0205685	0.0183135
UI-R-E0-cq-g-09-0-UI	Plcg1	0.0190054	0.266556
UI-R-C0-he-c-04-0-UI	Tdg	0.026464	0.0191163
UI-R-E1-fg-e-12-0-UI	SMN1	0.0191805	0.021997
UI-R-C0-hy-c-09-0-UI	Dvl1	0.0195385	0.0569994
UI-R-E0-bu-d-06-0-UI	Nr1h2	0.0197197	0.0413752
UI-R-C0-in-h-12-0-UI	Cspg6	0.0198999	0.071702
UI-R-A0-bg-f-09-0-UI	UI-R-A0-bg-f-09-0-UI	0.0200639	0.0906369
UI-R-Y0-ls-g-03-0-UI	Entpd3	0.0202121	0.0306997
UI-R-A0-bl-f-12-0-UI	Rhob	0.0202674	0.694888
UI-R-E1-gj-g-12-0-UI	Eif2s2	0.0204804	0.0266277
UI-R-E0-bx-g-03-0-UI	Ak3	0.0223788	0.020737
UI-R-A1-ej-c-02-0-UI	Ets1	0.0208417	0.229198
UI-R-A0-av-b-12-0-UI	UI-R-A0-av-b-12-0-UI	0.0209311	0.77949
UI-R-C0-jh-b-10-0-UI	Bteb1	0.0211671	0.444608
UI-R-C2-ne-c-04-0-UI	Arsb	0.021483	0.0520447
UI-R-Y0-me-a-06-0-UI	S100a1	0.0355884	0.0215235
UI-R-C1-kj-d-11-0-UI	Cbr4	0.0217373	0.0465454
UI-R-A1-ee-g-11-0-UI	Nxf1	0.0217396	0.0471198
UI-R-BT0-qg-f-08-0-UI	Vapb	0.0217647	0.272385
UI-R-BT0-po-h-09-0-UI	Slc4a4	0.0339944	0.0219174
UI-R-C1-kw-g-03-0-UI	Ly6c	0.022365	0.267836
UI-R-C0-hy-c-10-0-UI	Elf1	0.0224173	0.372388
UI-R-A1-em-c-08-0-UI	Apod	0.0342909	0.0224544
UI-R-A0-as-c-03-0-UI	Rpl23	0.0363433	0.0226345
UI-R-C0-iq-c-12-0-UI	Asns	0.0383185	0.0228004
UI-R-C0-hm-g-01-0-UI	Synj2bp	0.022816	0.0914059
UI-R-E1-fn-a-08-0-UI	Siat7c	0.0236003	0.0640207
UI-R-C1-lp-c-06-0-UI	Robo2	0.0236041	0.411291
UI-R-A1-dv-a-01-0-UI	Cntf	0.0239535	0.41096
UI-R-C2p-oi-b-05-0-UI	Gp2	0.024017	0.0273909
UI-R-C0-jb-f-06-0-UI	Nup54	0.0405189	0.0243237
UI-R-C0-hn-b-10-0-UI	Adcy2	0.0327438	0.0243706
UI-R-C0-hw-f-01-0-UI	Nfib	0.024546	0.178252
UI-R-A0-bi-g-08-0-UI	Prkwnk1	0.0246834	0.0353593
UI-R-E1-fr-a-06-0-UI	Cxcr4	0.0247167	0.880299
UI-R-C1-lm-d-11-0-UI	UI-R-C1-lm-d-11-0-UI	0.0249041	0.120715
UI-R-C0-hs-f-05-0-UI	UI-R-C0-hs-f-05-0-UI	0.0252981	0.622181
UI-R-C0-if-d-04-0-UI	Abcg2	0.0254017	0.0830577
UI-R-C2p-nz-g-09-0-UI	Mtap6	0.0255025	0.0761685
UI-R-C1-kq-c-06-0-UI	Timp2	0.025544	0.0274756
UI-R-E0-cl-h-08-0-UI	Prpsap2	0.0364582	0.0259336
UI-R-A0-bl-a-01-0-UI	Sap	0.0260666	0.0564571
UI-R-C1-lf-c-01-0-UI	LOC315085	0.0371258	0.0265522
UI-R-E0-cv-h-03-0-UI	Nup62	0.0333367	0.0267571
UI-R-C1-kz-e-12-0-UI	Secisbp2	0.0311237	0.0271949
UI-R-A1-es-a-08-0-UI	Glo1	0.0274912	0.0301266
UI-R-A0-ba-e-12-0-UI	isg12(b)	0.0275676	0.452914
UI-R-C0-hm-b-02-0-UI	Mipp65	0.0276082	0.164806
UI-R-A0-bh-b-05-0-UI	YT521	0.040644	0.0276902
UI-R-C2-no-g-04-0-UI	Art5	0.0277122	0.338763
UI-R-E0-cs-d-11-0-UI	Gnai2	0.0313431	0.0277472
UI-R-E0-bv-f-02-0-UI	Ahr	0.0277628	0.106761
UI-R-A1-dx-h-07-0-UI	Alas1	0.0278416	0.103009
UI-R-C1-ky-b-03-0-UI	Cdkn1b	0.0281193	0.389677
UI-R-A0-ax-h-11-0-UI	LOC246263	0.0476642	0.0282028
UI-R-C2-mw-b-01-0-UI	Ppp1r14a	0.028284	0.521672
UI-R-E1-fx-e-09-0-UI	Gcgr	0.0284822	0.0620919
UI-R-A1-ec-h-01-0-UI	Sftpa1	0.0448516	0.0287491
UI-R-A1-ew-a-01-0-UI	Mgat2	0.0404997	0.0292019
UI-R-C2p-nx-f-12-0-UI	Arrb2	0.0298627	0.0309568
UI-R-A0-ac-c-04-0-UI	Nog	0.0301885	0.559979
UI-R-A1-es-c-09-0-UI	Acsl1	0.0304441	0.291662
UI-R-E1-fa-h-03-0-UI	Cox5b	0.0305826	0.0581069
UI-R-A1-ea-d-02-0-UI	Psmb1	0.030789	0.62954
UI-R-A0-be-c-12-0-UI	Rgc32	0.0423108	0.0308367
UI-R-C0-hv-h-11-0-UI	Cd48	0.031585	0.0916021
UI-R-A0-ai-h-10-0-UI	LOC56769	0.0316564	0.413549
UI-R-A0-ar-f-04-0-UI	UI-R-A0-ar-f-04-0-UI	0.0335831	0.031906
UI-R-A0-bc-a-05-0-UI	Gamt	0.0320881	0.45997
UI-R-A1-du-d-02-0-UI	Loc192269	0.0481363	0.0321272
UI-R-C0-gr-h-11-0-UI	Mmp12	0.0321306	0.306067
UI-R-C2-nb-f-10-0-UI	Xrcc5	0.0322406	0.71574
UI-R-A0-av-f-06-0-UI	UI-R-A0-av-f-06-0-UI	0.0322514	0.0715606
UI-R-C1-lo-f-09-0-UI	Sgkl	0.0323242	0.0569009
UI-R-E0-di-h-05-0-UI	PORF-2	0.0325227	0.667362
UI-R-C1-kd-g-05-0-UI	Il1b	0.0477392	0.0327463
UI-R-A0-az-e-09-0-UI	Siat1	0.0531552	0.0327724
UI-R-C2-nc-d-03-0-UI	Nrp	0.0329965	0.125371
UI-R-E0-dc-a-06-0-UI	Igf2r	0.0557055	0.0340213
UI-R-C2-na-g-08-0-UI	Polg	0.0344165	0.194977
UI-R-A1-dz-e-10-0-UI	Xdh	0.0588235	0.0345762
UI-R-C2-mt-b-11-0-UI	Ctf1	0.0347113	0.744292
UI-R-C2-mw-c-07-0-UI	Col10a1	0.0348509	0.0622543
UI-R-C1-lq-g-09-0-UI	Ccnl1	0.0351402	0.23438
UI-R-A1-du-g-01-0-UI	Impa1	0.0351906	0.807789
UI-R-C1-kq-e-01-0-UI	Sfrp1	0.0352974	0.037118
UI-R-C0-hd-g-01-0-UI	Col1a2	0.0541907	0.0354246
UI-R-A1-eb-d-06-0-UI	Pcyt2	0.0355057	0.47358
UI-R-C2-ms-b-07-0-UI	Bmp6	0.036316	0.858884
UI-R-A1-ec-h-02-0-UI	Idh1	0.0365394	0.059635
UI-R-C2p-oh-g-03-0-UI	Cyp21a1	0.0367359	0.0681515
UI-R-E0-dm-c-04-0-UI	Eno1	0.0369981	0.299926
UI-R-C0-ic-a-12-0-UI	Kidins220	0.0370841	0.0723403
UI-R-C2p-ns-d-11-0-UI	Gm1960	0.0377939	0.213749
UI-R-C2p-ns-d-08-0-UI	Cxadr	0.0380308	0.127113
UI-R-A1-dw-a-02-0-UI	Egf	0.0381288	0.356098
UI-R-C2-nl-h-09-0-UI	Ptpn2	0.065898	0.0384296
UI-R-C1-jw-g-06-0-UI	Tbx3	0.0385984	0.770301
UI-R-A0-av-e-05-0-UI	Gbp2	0.0619526	0.0386242
UI-R-C0-hw-d-02-0-UI	Cd63	0.038902	0.0410988
UI-R-E0-bx-c-11-0-UI	Rpl13	0.0392	0.330458
UI-R-C0-io-d-10-0-UI	C4bp-ps1	0.0675173	0.0392023
UI-R-A1-er-a-07-0-UI	Dusp1	0.0392921	0.305387
UI-R-C0-jr-h-03-0-UI	Nme1	0.0597775	0.0393424
UI-R-C2-ng-d-12-0-UI	Suclg1	0.0393482	0.0694457
UI-R-A0-bk-h-08-0-UI	Btg1	0.0394594	0.163246
UI-R-C0-ie-g-10-0-UI	Defb1	0.0399146	0.212932
UI-R-E0-co-b-12-0-UI	Rps15a	0.0666048	0.039923
UI-R-E0-dh-g-06-0-UI	UI-R-E0-dh-g-06-0-UI	0.0668686	0.0400234
UI-R-A0-bk-e-10-0-UI	Cox8a	0.0442574	0.0400397
UI-R-C1-js-g-12-0-UI	Bzw1	0.0401189	0.981753
UI-R-C0-hc-f-02-0-UI	C4a	0.0407918	0.251199
UI-R-C1-lp-f-09-0-UI	Nupr1	0.0658208	0.0416262
UI-R-E1-fr-b-10-0-UI	Nid67	0.0550341	0.0419915
UI-R-C0-im-g-05-0-UI	Sacm1l	0.0422526	0.0533815
UI-R-C0-iz-g-03-0-UI	Safb	0.0423762	0.10175
UI-R-C2-nh-h-06-0-UI	Ptn	0.0425942	0.384211
UI-R-C0-in-d-12-0-UI	Rab1	0.0626737	0.0428396
UI-R-C0-gv-d-08-0-UI	Sgta	0.0651564	0.0429154
UI-R-C0-hl-h-09-0-UI	Plod2	0.0429658	0.398324
UI-R-E1-gj-f-09-0-UI	Osbpl1a	0.0430925	0.154077
UI-R-E1-fl-b-01-0-UI	Agpt2	0.0433175	0.190411
UI-R-C0-hv-g-04-0-UI	Dhrs4	0.0435267	0.522563
UI-R-C1-kn-b-04-0-UI	Daf1	0.0713904	0.0435353
UI-R-C0-hp-g-10-0-UI	Keap1	0.0769947	0.0436748
UI-R-E1-fv-d-01-0-UI	Gbl	0.0438021	0.315285
UI-R-A0-be-c-11-0-UI	Hyou1	0.0454162	0.0445736
UI-R-E0-ci-d-05-0-UI	UI-R-E0-ci-d-05-0-UI	0.0742577	0.0448437
UI-R-A1-ea-c-06-0-UI	Acox1	0.0449039	0.128619
UI-R-A0-ax-e-06-0-UI	Ica1	0.0449874	0.0486464
UI-R-E1-gk-e-08-0-UI	Mbtps1	0.0738606	0.0450304
UI-R-A1-eb-e-03-0-UI	Fcgr3	0.0802666	0.0454915
UI-R-E0-by-e-03-0-UI	Ece1	0.0805955	0.0455086
UI-R-A1-ey-g-03-0-UI	Pla2g1b	0.0587193	0.0457296
UI-R-A0-ak-e-04-0-UI	Safb	0.0785707	0.0457579
UI-R-C0-im-g-11-0-UI	C9	0.0458562	0.0735573
UI-R-C0-hd-h-06-0-UI	Nexn	0.0458776	0.611542
UI-R-C1-kq-g-04-0-UI	Tmem27	0.0814945	0.0460561
UI-R-A0-bm-e-04-0-UI	Acsl5	0.0466543	0.774618
UI-R-Y0-lu-f-03-0-UI	Cox8h	0.0475485	0.974437
UI-R-C2-mr-d-02-0-UI	Sh3gl1	0.0476709	0.0633619
UI-R-C0-gy-d-01-0-UI	Slc37a4	0.0478474	0.72381
UI-R-C1-ln-g-03-0-UI	Fgb	0.0481063	0.223706
UI-R-C1-kp-c-06-0-UI	Gimap5	0.0486316	0.320476
UI-R-E0-dl-b-05-0-UI	Jag1	0.0488637	0.417428
UI-R-C2p-od-g-10-0-UI	Syp	0.0663877	0.0489755
UI-R-C1-li-a-03-0-UI	Lipe	0.0498141	0.0861526
UI-R-C1-kz-b-05-0-UI	Mapk9	0.0730511	0.0501682
UI-R-C0-hv-b-12-0-UI	Cd37	0.0503069	0.052893
UI-R-E1-fk-e-01-0-UI	Cacna1h	0.0503351	0.463536
UI-R-A1-ev-e-01-0-UI	Pbef1	0.0507664	0.28426
UI-R-C0-ig-h-08-0-UI	Lepr	0.0523944	0.0507664
UI-R-E1-fz-e-11-0-UI	MGC73002	0.0775417	0.0509237
UI-R-C0-hi-g-04-0-UI	Aurkb	0.0512437	0.0513655
UI-R-C0-hb-d-07-0-UI	Pfkm	0.0522232	0.10202
UI-R-E0-dl-e-08-0-UI	Pcmt1	0.0522333	0.724134
UI-R-A1-es-f-04-0-UI	Pla2g2a	0.0523748	0.735469
UI-R-E1-fu-a-07-0-UI	Hnrpl	0.0905816	0.0523893
UI-R-C0-ic-d-11-0-UI	Grpel1	0.0648692	0.0524033
UI-R-E0-bz-h-05-0-UI	Rbp1	0.0847855	0.0526432
UI-R-C0-hj-f-12-0-UI	Ssrp1	0.0640285	0.0529474
UI-R-E0-cc-f-07-0-UI	Mgl1	0.0536174	0.0531317
UI-R-C2-mt-h-03-0-UI	Bmp2	0.0961118	0.0537942
UI-R-E1-ga-c-11-0-UI	Sdc1	0.0538849	0.54113
UI-R-A0-bh-d-11-0-UI	UI-R-A0-bh-d-11-0-UI	0.0863549	0.0540378
UI-R-A1-eb-h-10-0-UI	Hmgcs1	0.0940443	0.0540514
UI-R-C0-ih-c-10-0-UI	Hck	0.0541214	0.104009
UI-R-C0-ja-a-03-0-UI	Tmf1	0.0543826	0.44949
UI-R-C0-hc-c-01-0-UI	Lphn2	0.054624	0.0661474
UI-R-C2-ms-f-04-0-UI	Osbpl1a	0.0549521	0.0744962
UI-R-A1-ec-e-10-0-UI	Sord	0.0555201	0.283928
UI-R-C0-ji-h-09-0-UI	Dock9	0.0556216	0.327037
UI-R-C2-nh-g-02-0-UI	Rgs14	0.0995959	0.0559252
UI-R-C0-jo-a-12-0-UI	Nes	0.056239	0.584998
UI-R-E1-fh-a-10-0-UI	Ykt6	0.0986968	0.056428
UI-R-C1-kc-a-10-0-UI	Kcnn3	0.0564626	0.155066
UI-R-E1-fo-b-03-0-UI	Aldh3a2	0.0901391	0.0571254
UI-R-E0-bp-f-07-0-UI	UI-R-E0-bp-f-07-0-UI	0.102798	0.0573642
UI-R-A1-dq-e-01-0-UI	Akr7a3	0.0575446	0.865688
UI-R-E1-gj-d-03-0-UI	Gprk2l	0.0576201	0.127756
UI-R-C0-id-b-02-0-UI	Tpm4	0.0578306	0.234597
UI-R-C0-jf-g-09-0-UI	Myog	0.0579506	0.762331
UI-R-C1-jx-g-10-0-UI	Ninj1	0.0581542	0.0663992
UI-R-C0-jo-b-11-0-UI	Cpb1	0.0589463	0.45768
UI-R-C1-ll-e-06-0-UI	Gosr2	0.0591908	0.0972324
UI-R-BT0-pm-h-05-0-UI	Odf1	0.0593721	0.61572
UI-R-E0-cf-h-10-0-UI	Plagl1	0.0642487	0.0594062
UI-R-C1-kj-g-04-0-UI	Galnt1	0.0920724	0.0597948
UI-R-C1-jx-h-03-0-UI	Isl1	0.0675709	0.0601804
UI-R-C2-nm-c-09-0-UI	Ptprf	0.0604328	0.073798
UI-R-C0-jh-f-12-0-UI	Pap	0.104798	0.0604834
UI-R-C1-lj-c-07-0-UI	Ocil	0.0970086	0.0613472
UI-R-E0-ca-c-10-0-UI	Odc1	0.0900875	0.0617783
UI-R-A0-ba-d-09-0-UI	Pah	0.0680322	0.0621868
UI-R-C0-gz-f-08-0-UI	Gclm	0.0622596	0.412295
UI-R-A1-eu-g-08-0-UI	Fgf13	0.105166	0.0628688
UI-R-A0-bg-f-02-0-UI	Clic5	0.0632608	0.383789
UI-R-E0-dl-h-01-0-UI	Acsl6	0.0635843	0.236485
UI-R-C1-km-h-05-0-UI	Csad	0.0739463	0.0636998
UI-R-E0-ca-b-09-0-UI	Fmo1	0.0892621	0.0642772
UI-R-C0-ih-d-09-0-UI	Ceacam1	0.0643371	0.0771438
UI-R-E1-fh-c-01-0-UI	Psma2	0.0646686	0.0840768
UI-R-C1-kn-g-11-0-UI	Coq3	0.0651339	0.464814
UI-R-E1-ft-a-05-0-UI	Maf	0.0651795	0.426675
UI-R-E0-bv-b-09-0-UI	Txnip	0.0655915	0.540218
UI-R-C0-jl-d-09-0-UI	Mal2	0.0656529	0.235753
UI-R-C2-nb-b-09-0-UI	Scfd1	0.0657665	0.0820912
UI-R-C1-kw-h-01-0-UI	Dtr	0.0662679	0.252835
UI-R-C0-hq-f-01-0-UI	Slc2a8	0.110884	0.0663222
UI-R-A0-as-d-04-0-UI	Fxyd1	0.119996	0.0665283
UI-R-C1-kk-d-03-0-UI	Anxa6	0.104324	0.0665421
UI-R-C1-jz-c-12-0-UI	Edg2	0.0666588	0.108463
UI-R-C0-hu-c-07-0-UI	Ppp1r1a	0.0666817	0.523555
UI-R-C0-jg-a-04-0-UI	Bcaa	0.0668743	0.396967
UI-R-C0-hg-d-03-0-UI	Aldoc	0.0670281	0.309975
UI-R-A0-as-f-04-0-UI	Alb	0.0676358	0.119902
UI-R-C1-js-b-05-0-UI	Runx1	0.0681085	0.115422
UI-R-C1-jz-h-03-0-UI	Timm44	0.0687852	0.216434
UI-R-E1-ga-a-11-0-UI	Rbm16	0.114618	0.0700545
UI-R-C2p-ok-a-11-0-UI	Ap2a2	0.127597	0.0707193
UI-R-A1-eg-c-01-0-UI	Myh6	0.12489	0.0708209
UI-R-C1-lc-d-07-0-UI	Myo1e	0.0708777	0.166479
UI-R-A0-bg-e-05-0-UI	Cat	0.0714441	0.574326
UI-R-A0-bm-b-03-0-UI	Trpv1	0.0717789	0.9458
UI-R-C2-nk-c-01-0-UI	Hspb3	0.129128	0.0721816
UI-R-C2-nb-a-02-0-UI	Scd2	0.0727649	0.526536
UI-R-A1-ew-b-07-0-UI	Gpam	0.132494	0.0736444
UI-R-C0-jq-h-07-0-UI	Ratireb	0.0949689	0.0745366
UI-R-E0-bz-e-09-0-UI	Map1lc3b	0.0749754	0.322225
UI-R-C0-hw-b-01-0-UI	Sqle	0.0749762	0.122438
UI-R-E1-gd-a-04-0-UI	Cbr1	0.107691	0.0769199
UI-R-E1-fn-g-11-0-UI	B4galt1	0.110856	0.0770452
UI-R-C0-ht-a-07-0-UI	Gpr116	0.114812	0.0771741
UI-R-C0-hx-b-06-0-UI	UI-R-C0-hx-b-06-0-UI	0.12	0.0780477
UI-R-A0-aq-b-03-0-UI	Txndc9	0.0782596	0.0815473
UI-R-C1-lh-b-02-0-UI	Rasa1	0.0790402	0.275907
UI-R-A1-dv-e-05-0-UI	Ddn	0.0790945	0.509082
UI-R-E1-fw-c-12-0-UI	Idb4	0.0791644	0.623925
UI-R-A0-ax-a-05-0-UI	Ptbp1	0.0792485	0.0797098
UI-R-A0-ad-a-07-0-UI	UI-R-A0-ad-a-07-0-UI	0.0793204	0.501374
UI-R-BT0-qb-g-06-0-UI	Atp5b	0.0797096	0.151702
UI-R-E0-bu-f-04-0-UI	Rpl36a	0.114563	0.0798408
UI-R-C0-io-h-05-0-UI	Zdhhc7	0.0804321	0.266259
UI-R-E0-de-e-05-0-UI	UI-R-E0-de-e-05-0-UI	0.122178	0.0804936
UI-R-A1-eh-f-10-0-UI	Ctsq	0.0807645	0.0870709
UI-R-A0-az-d-05-0-UI	Rpl36	0.0808368	0.198946
UI-R-C1-ke-a-07-0-UI	Gnaq	0.137636	0.0814468
UI-R-C1-ku-a-04-0-UI	Vps52	0.147217	0.0817891
UI-R-A1-du-f-09-0-UI	Adra1d	0.104799	0.0819176
UI-R-C0-hw-g-04-0-UI	Ccl5	0.0824101	0.459276
UI-R-C2-my-e-07-0-UI	Lig1	0.0831952	0.221326
UI-R-C0-hq-c-06-0-UI	Igbp1	0.0833937	0.252966
UI-R-E0-dn-g-07-0-UI	Ddt	0.0839613	0.184804
UI-R-C2-mq-c-07-0-UI	Dbt	0.084001	0.328131
UI-R-E0-ck-g-06-0-UI	Bgn	0.0841657	0.128973
UI-R-E1-fd-h-07-0-UI	Plcd4	0.0843112	0.166133
UI-R-E1-fy-f-04-0-UI	Lrp3	0.0847853	0.279254
UI-R-BT0-pn-h-04-0-UI	Adam17	0.0997215	0.0852287
UI-R-C2-nj-g-08-0-UI	Slc16a10	0.130434	0.0856878
UI-R-C0-ie-a-03-0-UI	Afp	0.0872174	0.97753
UI-R-C0-ht-b-06-0-UI	Nap65	0.15803	0.0872374
UI-R-A0-ab-f-02-0-UI	UI-R-A0-ab-f-02-0-UI	0.103154	0.0872851
UI-R-C2-nn-h-11-0-UI	Matr3	0.0876192	0.497952
UI-R-A1-ea-a-09-0-UI	Igfbp2	0.139122	0.0877184
UI-R-E0-da-h-11-0-UI	Mybph	0.159693	0.0880377
UI-R-C0-ii-a-12-0-UI	Nelf	0.088093	0.106803
UI-R-C2p-nv-f-06-0-UI	Crygf	0.0881861	0.312671
UI-R-C0-je-f-11-0-UI	UI-R-C0-je-f-11-0-UI	0.088271	0.259547
UI-R-C0-iv-e-09-0-UI	Socs1	0.105944	0.0883135
UI-R-C0-io-h-08-0-UI	Neurod3	0.0885773	0.915483
UI-R-C1-kr-c-03-0-UI	Cops2	0.0887362	0.128441
UI-R-E0-cc-e-05-0-UI	Vil2	0.0891903	0.0953675
UI-R-E0-df-f-04-0-UI	Igf2	0.0894125	0.186896
UI-R-A1-ei-b-12-0-UI	Gtf2b	0.163686	0.0900668
UI-R-A0-ao-h-01-0-UI	Prss2	0.0902729	0.877312
UI-R-C1-kt-e-03-0-UI	Limk2	0.12375	0.0905366
UI-R-A1-ex-h-05-0-UI	Tyro3	0.0908835	0.0909344
UI-R-C2-mr-e-04-0-UI	Fnta	0.0912397	0.506145
UI-R-A0-bc-c-10-0-UI	Ctsh	0.0919284	0.127852
UI-R-Y0-lu-g-04-0-UI	Crybb3	0.0922818	0.232966
UI-R-C2p-nw-f-04-0-UI	Pten	0.14486	0.0927425
UI-R-C1-lr-h-12-0-UI	Tulip1	0.107947	0.0933586
UI-R-C2p-oj-c-01-0-UI	Ngfb	0.159587	0.0934101
UI-R-A0-ba-f-10-0-UI	Hpx	0.0940604	0.224042
UI-R-A1-el-g-12-0-UI	Sec5l1	0.102876	0.0957776
UI-R-C1-ku-e-02-0-UI	Ehd3	0.163716	0.0959332
UI-R-C0-gw-c-04-0-UI	Gpx4	0.140642	0.0965674
UI-R-E0-bt-b-09-0-UI	Vim	0.097195	0.123974
UI-R-C0-ht-c-05-0-UI	Mst1	0.144272	0.0972902
UI-R-C1-jz-g-09-0-UI	Arg2	0.160351	0.0973961
UI-R-C0-jp-a-01-0-UI	Entpd1	0.0978231	0.177004
UI-R-C1-ki-g-02-0-UI	Mmp2	0.144648	0.0982063
UI-R-A1-es-b-05-0-UI	Alad	0.0983043	0.297026
UI-R-C0-iw-h-11-0-UI	Pprf18	0.180292	0.100479
UI-R-C1-lo-h-06-0-UI	Cttn	0.164751	0.100621
UI-R-C1-lq-g-02-0-UI	Pnlip	0.161748	0.101901
UI-R-C2-ms-f-09-0-UI	TOM40	0.102663	0.376565
UI-R-A1-ey-g-12-0-UI	Ignt	0.186657	0.10284
UI-R-C2-nm-f-06-0-UI	Cited2	0.10504	0.171118
UI-R-C0-hz-c-04-0-UI	Vamp2	0.187098	0.105696
UI-R-C0-iv-c-05-0-UI	UI-R-C0-iv-c-05-0-UI	0.105743	0.195845
UI-R-E0-bo-b-09-0-UI	Madh2	0.184456	0.107516
UI-R-C1-jv-h-04-0-UI	Klk6	0.147549	0.107758
UI-R-A1-ey-f-01-0-UI	Fads3	0.107851	0.222882
UI-R-C1-jy-b-07-0-UI	Erp70	0.136367	0.108289
UI-R-Y0-lu-e-08-0-UI	Tax1bp1	0.108444	0.184457
UI-R-C1-li-h-06-0-UI	Ms1	0.109133	0.225374
UI-R-A1-ez-h-05-0-UI	Yif1p	0.109933	0.964674
UI-R-C1-ll-g-07-0-UI	Pnliprp2	0.109974	0.668353
UI-R-E0-ce-e-07-0-UI	Cacnb3	0.112815	0.11043
UI-R-A1-dw-g-01-0-UI	Fosl1	0.119752	0.110474
UI-R-C0-hq-g-07-0-UI	Map3k1	0.174258	0.110965
UI-R-C1-lf-b-09-0-UI	Mustn1	0.112786	0.303599
UI-R-Y0-ml-a-10-0-UI	Pgam2	0.158279	0.113018
UI-R-E0-cc-a-12-0-UI	Gp38	0.196602	0.113162
UI-R-A0-aj-b-12-0-UI	Col5a1	0.18533	0.113642
UI-R-A0-aq-c-10-0-UI	Snca	0.114509	0.999813
UI-R-A1-eu-b-07-0-UI	LOC171573	0.114703	0.427903
UI-R-C2p-nw-c-01-0-UI	Lamb2	0.115284	0.13807
UI-R-C0-hs-c-11-0-UI	Oas1	0.211141	0.116534
UI-R-C0-hc-f-04-0-UI	Slc22a1	0.116681	0.793196
UI-R-E0-dh-g-02-0-UI	Dbn1	0.20534	0.117412
UI-R-C0-he-c-07-0-UI	Rtkn	0.118092	0.144325
UI-R-C0-ic-d-10-0-UI	CRAMP	0.131084	0.118197
UI-R-BT0-pq-a-09-0-UI	Tlbp	0.179699	0.120745
UI-R-C2-nd-c-11-0-UI	Otx1	0.121086	0.527903
UI-R-C0-ir-f-06-0-UI	Pfkl	0.121945	0.625835
UI-R-C0-jq-b-06-0-UI	Vad	0.1284	0.122804
UI-R-E0-cp-b-10-0-UI	Bzrp	0.123349	0.291247
UI-R-C1-kb-f-09-0-UI	LOC286917	0.186586	0.123939
UI-R-C0-ia-c-09-0-UI	Cnbp1	0.124168	0.578289
UI-R-C1-kf-e-04-0-UI	Gimap5	0.124516	0.443313
UI-R-C1-kd-c-12-0-UI	Ralgds	0.125434	0.450633
UI-R-C0-ik-a-11-0-UI	Cntnap1	0.16287	0.126532
UI-R-C1-ks-g-11-0-UI	Luzp1	0.20848	0.127067
UI-R-C1-lp-f-12-0-UI	Camkk1	0.226465	0.127497
UI-R-A0-bi-a-01-0-UI	Tf	0.127717	0.190015
UI-R-C0-ih-b-01-0-UI	Sgne1	0.129408	0.180334
UI-R-C2-mw-a-04-0-UI	MGC72614	0.139186	0.129941
UI-R-A0-ae-h-08-0-UI	UI-R-A0-ae-h-08-0-UI	0.131197	0.266051
UI-R-E1-fe-d-02-0-UI	Gmeb2	0.131272	0.166637
UI-R-C0-hq-a-09-0-UI	Admr	0.194811	0.131945
UI-R-C0-ja-c-12-0-UI	Msx1	0.191262	0.132343
UI-R-BT0-pn-c-12-0-UI	Ddit4	0.133209	0.140411
UI-R-A1-ex-a-11-0-UI	Atp2b2	0.133524	0.341671
UI-R-C0-hd-f-03-0-UI	Retnla	0.199181	0.135839
UI-R-C2p-nx-f-04-0-UI	Pacs1	0.138021	0.591786
UI-R-C0-jf-g-08-0-UI	LOC292624	0.138042	0.439838
UI-R-E1-fk-g-08-0-UI	Por	0.200588	0.138317
UI-R-E0-cx-g-12-0-UI	Nqo1	0.13847	0.505945
UI-R-E0-bv-g-10-0-UI	Ctsl	0.139693	0.564469
UI-R-C1-ko-e-11-0-UI	Rps6ka1	0.224109	0.139714
UI-R-C2-mu-b-02-0-UI	Adora2b	0.139742	0.517736
UI-R-E0-cd-g-04-0-UI	Fdps	0.238266	0.14021
UI-R-C1-jt-e-11-0-UI	Bmp7	0.141606	0.838262
UI-R-C2-mq-h-07-0-UI	Epim	0.166776	0.142927
UI-R-C2-nc-g-11-0-UI	Ptprn	0.143269	0.170823
UI-R-E1-fs-e-11-0-UI	Chkb	0.213984	0.143915
UI-R-C1-jw-a-11-0-UI	Arl1	0.143917	0.609115
UI-R-C0-jp-g-09-0-UI	Usp2	0.252385	0.143994
UI-R-C0-hl-c-05-0-UI	Serpinb6	0.260916	0.144245
UI-R-C0-hm-c-06-0-UI	Stmn2	0.218963	0.144255
UI-R-C2-nb-h-05-0-UI	Pycard	0.14635	0.665176
UI-R-E0-ck-c-01-0-UI	Ptms	0.216909	0.146569
UI-R-A1-eu-c-11-0-UI	Spr	0.146907	0.330906
UI-R-C0-hi-g-01-0-UI	HRPAP20	0.266338	0.147529
UI-R-E1-ft-f-12-0-UI	Aacs	0.148253	0.324921
UI-R-A1-du-e-07-0-UI	RT1-A3	0.21896	0.150123
UI-R-A0-bk-f-06-0-UI	Dusp6	0.150481	0.35405
UI-R-E0-cq-f-02-0-UI	Mta1	0.1506	0.350393
UI-R-E0-cm-e-10-0-UI	Copeb	0.150626	0.859358
UI-R-C1-ko-f-03-0-UI	Rnf138	0.21179	0.151003
UI-R-A0-ba-g-07-0-UI	Mrpl23	0.151766	0.214527
UI-R-A1-el-a-08-0-UI	Ech1	0.248663	0.153224
UI-R-C1-la-a-03-0-UI	LOC288698	0.263249	0.15345
UI-R-C2p-od-g-11-0-UI	Dnajb9	0.155255	0.163803
UI-R-C0-hp-c-01-0-UI	Erbb2	0.155747	0.405168
UI-R-A0-bd-g-09-0-UI	PGEA1	0.155946	0.184693
UI-R-C1-jz-a-09-0-UI	Npy	0.156143	0.190837
UI-R-A1-ea-c-02-0-UI	Hla-dma	0.160022	0.157068
UI-R-C2-nb-b-10-0-UI	Lef1	0.158267	0.910129
UI-R-C2p-om-a-10-0-UI	Sox11	0.158918	0.171868
UI-R-C2-nj-h-02-0-UI	RT1-Bb	0.159051	0.291789
UI-R-Y0-lt-d-01-0-UI	Gadd45a	0.159149	0.226906
UI-R-C0-hz-d-02-0-UI	P2rx4	0.289021	0.160892
UI-R-Y0-lv-e-02-0-UI	Hip1r	0.267786	0.161305
UI-R-A0-az-b-01-0-UI	B4galt1	0.288221	0.161629
UI-R-E0-dh-h-09-0-UI	Cdc2a	0.16168	0.282815
UI-R-C2-mv-g-08-0-UI	Neu2	0.292363	0.162422
UI-R-C0-jq-f-08-0-UI	Rpo1-2	0.216068	0.162517
UI-R-C2-nm-c-06-0-UI	Idb4	0.274552	0.162599
UI-R-C1-lm-g-12-0-UI	Pprf18	0.227719	0.163752
UI-R-A1-ex-c-01-0-UI	Ahcy	0.284896	0.163879
UI-R-C1-kl-d-02-0-UI	Sec6l1	0.165307	0.195947
UI-R-A0-ao-d-03-0-UI	UI-R-A0-ao-d-03-0-UI	0.271211	0.165421
UI-R-E1-fl-d-05-0-UI	Serpine2	0.165931	0.64835
UI-R-C1-jw-f-03-0-UI	Alas2	0.168455	0.208111
UI-R-C0-hr-f-03-0-UI	Ada	0.186853	0.169222
UI-R-C1-kf-h-05-0-UI	Timm9	0.194559	0.169442
UI-R-C1-kw-a-02-0-UI	Pthr1	0.193095	0.170994
UI-R-A1-do-a-07-0-UI	Tgfb1i4	0.233254	0.171428
UI-R-C0-hh-d-06-0-UI	Ube2g1	0.293633	0.172183
UI-R-BT0-pv-g-02-0-UI	Cugbp2	0.261077	0.172553
UI-R-C0-gr-e-07-0-UI	P4hb	0.172672	0.34932
UI-R-A1-ev-h-06-0-UI	Hla-dmb	0.28108	0.173094
UI-R-C1-kg-d-03-0-UI	Dld	0.295004	0.17323
UI-R-C2-nj-h-08-0-UI	Dbnl	0.174258	0.235766
UI-R-A0-ag-g-04-0-UI	Crip2	0.176887	0.685745
UI-R-C1-kt-d-05-0-UI	Cds1	0.258984	0.177425
UI-R-C1-lb-h-03-0-UI	Prkar2a	0.177581	0.226282
UI-R-A0-bf-a-02-0-UI	Dapkl	0.177675	0.205204
UI-R-A0-be-b-03-0-UI	B7h3	0.316449	0.178398
UI-R-E0-cf-b-09-0-UI	Hsd17b4	0.189806	0.18034
UI-R-C0-hm-g-07-0-UI	Adprh	0.210693	0.180835
UI-R-C1-kw-c-04-0-UI	Il2rg	0.182282	0.448351
UI-R-A1-eo-d-12-0-UI	UI-R-A1-eo-d-12-0-UI	0.182898	0.859776
UI-R-BT0-qi-f-04-0-UI	Accn1	0.183017	0.297602
UI-R-A1-ee-b-07-0-UI	Igfals	0.22425	0.183247
UI-R-C2-ng-f-01-0-UI	MAST1	0.324439	0.18416
UI-R-A0-af-h-08-0-UI	Alb	0.185442	0.605792
UI-R-A0-aq-c-04-0-UI	Ryr1	0.257851	0.185745
UI-R-A0-av-h-06-0-UI	S100a11	0.275609	0.185911
UI-R-C1-la-h-12-0-UI	Oazin	0.299861	0.186553
UI-R-C0-jp-b-02-0-UI	Ctcf	0.192574	0.188077
UI-R-C0-io-c-06-0-UI	Sfrs5	0.266369	0.189704
UI-R-C0-io-a-10-0-UI	Prlpl	0.259669	0.191362
UI-R-Y0-lv-e-11-0-UI	Sncg	0.332304	0.191508
UI-R-E1-fg-d-04-0-UI	Gprk5	0.318614	0.192349
UI-R-C0-ht-h-08-0-UI	Asgr2	0.326438	0.192916
UI-R-C0-gw-g-04-0-UI	Plec1	0.19296	0.366974
UI-R-C1-kk-a-08-0-UI	C6	0.193802	0.386344
UI-R-C2p-nq-c-05-0-UI	Bpgm	0.197826	0.792104
UI-R-C0-he-g-11-0-UI	MGC72561	0.349215	0.197855
UI-R-E1-fw-e-07-0-UI	Scap2	0.345377	0.198007
UI-R-Y0-lv-f-09-0-UI	Unr	0.19988	0.355941
UI-R-C1-lq-f-03-0-UI	Entpd5	0.316889	0.200724
UI-R-E0-dd-e-11-0-UI	Gpr116	0.201113	0.908321
UI-R-E0-cp-c-06-0-UI	Fcgrt	0.201313	0.960084
UI-R-BT0-pt-e-04-0-UI	Eif2ak1	0.332775	0.202263
UI-R-E1-fy-g-03-0-UI	Cart1	0.360384	0.203268
UI-R-A1-el-b-05-0-UI	Atp5d	0.20353	0.203428
UI-R-C0-io-c-08-0-UI	Gja1	0.203801	0.276649
UI-R-E1-fp-c-05-0-UI	Trib3	0.216256	0.203856
UI-R-C2p-nv-g-02-0-UI	Col11a1	0.311657	0.205272
UI-R-C0-hr-g-06-0-UI	ALP1	0.206173	0.292648
UI-R-A1-ea-c-04-0-UI	Nrbf1	0.206433	0.957093
UI-R-C2-ne-e-07-0-UI	RT1-CE5	0.323091	0.208229
UI-R-A0-ai-c-09-0-UI	Fasn	0.210815	0.423751
UI-R-E0-cl-d-03-0-UI	Hsd17b10	0.332995	0.210979
UI-R-C1-kj-e-09-0-UI	Nptxr	0.258978	0.211727
UI-R-C0-jf-h-05-0-UI	Twist2	0.360954	0.212878
UI-R-E1-fh-a-01-0-UI	Slc16a1	0.363715	0.213211
UI-R-E0-bq-f-01-0-UI	Nnat	0.282034	0.213648
UI-R-C0-he-d-04-0-UI	Pou3f4	0.214784	0.662294
UI-R-E0-df-b-02-0-UI	Agc1	0.354053	0.215128
UI-R-Y0-lv-h-06-0-UI	Mag	0.215977	0.83067
UI-R-A0-ad-e-04-0-UI	Slc17a3	0.216293	0.524258
UI-R-C2-nj-g-12-0-UI	Csnk1d	0.216742	0.22713
UI-R-BT0-pm-a-05-0-UI	Pc	0.21691	0.715173
UI-R-C0-iy-b-05-0-UI	Nup155	0.217033	0.548796
UI-R-C0-ip-g-05-0-UI	Ddxl	0.360485	0.217228
UI-R-C1-ke-c-01-0-UI	Ptger4	0.218348	0.99207
UI-R-C0-gs-f-12-0-UI	Dia1	0.218392	0.251427
UI-R-C0-in-f-12-0-UI	Slc6a8	0.33176	0.218913
UI-R-E1-fr-h-04-0-UI	Fzd2	0.343179	0.218937
UI-R-A0-ac-c-05-0-UI	UI-R-A0-ac-c-05-0-UI	0.219545	0.30224
UI-R-C1-ke-c-06-0-UI	Bnip3l	0.220469	0.758664
UI-R-C0-ie-g-06-0-UI	Pnliprp1	0.328108	0.22084
UI-R-BT0-ps-e-08-0-UI	Cr16	0.221522	0.2774
UI-R-A0-bi-e-07-0-UI	UI-R-A0-bi-e-07-0-UI	0.390518	0.221947
UI-R-E0-cw-h-10-0-UI	MGC105549	0.357888	0.222031
UI-R-C0-jj-a-06-0-UI	Arts1	0.225453	0.222458
UI-R-E0-cd-h-04-0-UI	UI-R-E0-cd-h-04-0-UI	0.38978	0.222992
UI-R-A1-ev-c-08-0-UI	Timeless	0.223438	0.56212
UI-R-A0-ak-h-08-0-UI	UI-R-A0-ak-h-08-0-UI	0.382264	0.224149
UI-R-A1-ev-h-04-0-UI	Grip2	0.367437	0.224448
UI-R-C1-kx-c-12-0-UI	Argbp2	0.374391	0.224902
UI-R-C1-kb-f-08-0-UI	Prkcd	0.225846	0.509217
UI-R-A1-ev-c-07-0-UI	Spata6	0.22656	0.577006
UI-R-C1-kx-d-06-0-UI	Ua20	0.334425	0.226782
UI-R-A1-es-c-01-0-UI	Sycn	0.22703	0.945969
UI-R-Y0-ls-c-01-0-UI	Secp43	0.228198	0.49283
UI-R-C0-iq-e-10-0-UI	Hnrpk	0.372111	0.228818
UI-R-E0-co-b-07-0-UI	Dpm2	0.229311	0.368078
UI-R-C1-kf-g-03-0-UI	Slc16a6	0.262537	0.230776
UI-R-C0-hx-d-06-0-UI	Nexn	0.394983	0.233255
UI-R-A0-aw-c-05-0-UI	Bckdk	0.233463	0.455765
UI-R-E0-cw-c-12-0-UI	G6pdx	0.374176	0.234162
UI-R-C2p-nq-f-02-0-UI	Tex101	0.234192	0.717561
UI-R-A0-bh-e-01-0-UI	UI-R-A0-bh-e-01-0-UI	0.346655	0.234768
UI-R-A0-ag-f-03-0-UI	A2m	0.333574	0.236079
UI-R-C0-hc-d-11-0-UI	C1s	0.387083	0.238761
UI-R-Y0-lu-h-12-0-UI	Ddit4l	0.239391	0.428088
UI-R-BT0-pn-d-05-0-UI	Nrcam	0.23964	0.282493
UI-R-C0-hq-e-09-0-UI	Atp5i	0.240871	0.759161
UI-R-C0-is-g-03-0-UI	Slc25a3	0.241359	0.868199
UI-R-C2-nh-a-06-0-UI	Rabggta	0.422569	0.242443
UI-R-C0-id-d-04-0-UI	Klf15	0.383993	0.243265
UI-R-A1-dq-a-07-0-UI	Itih4	0.422373	0.243438
UI-R-C0-in-d-08-0-UI	Egfl7	0.244037	0.336193
UI-R-C2p-nz-b-10-0-UI	Jmjd1a	0.244176	0.522508
UI-R-C1-ky-d-11-0-UI	Smo	0.358101	0.244383
UI-R-C1-kk-g-01-0-UI	Wnt2b	0.353007	0.246509
UI-R-E1-fn-a-05-0-UI	Sh2d2a	0.248684	0.499787
UI-R-E0-dh-h-10-0-UI	Pafah1b2	0.250112	0.372276
UI-R-C0-jf-c-11-0-UI	Csrp1	0.425689	0.251027
UI-R-C2-mt-e-04-0-UI	Mog	0.322486	0.252132
UI-R-C0-id-f-08-0-UI	Ccnb1	0.4033	0.254441
UI-R-C0-jb-d-01-0-UI	Hdac5	0.254771	0.916229
UI-R-A1-ed-f-03-0-UI	COLIA1	0.255434	0.614563
UI-R-A0-ay-c-06-0-UI	UI-R-A0-ay-c-06-0-UI	0.312375	0.255573
UI-R-C1-kf-f-05-0-UI	Ddx20	0.255761	0.534707
UI-R-E0-ce-g-03-0-UI	Rraga	0.427	0.256535
UI-R-C0-hz-e-04-0-UI	Dusp5	0.256547	0.995164
UI-R-C2p-om-g-05-0-UI	Gmpr	0.374477	0.257032
UI-R-A1-ds-g-04-0-UI	Dpep1	0.257361	0.908873
UI-R-C2-na-a-04-0-UI	P2rx1	0.258643	0.989376
UI-R-E1-fy-c-02-0-UI	Tgfb1i1	0.403272	0.258875
UI-R-C0-gx-h-10-0-UI	Gsk3b	0.259248	0.912448
UI-R-A1-ea-d-07-0-UI	Vhl	0.355022	0.259648
UI-R-A1-ee-c-07-0-UI	Fkbp1a	0.297575	0.260681
UI-R-C0-ie-d-04-0-UI	Akap11	0.345955	0.261909
UI-R-E1-fz-f-10-0-UI	Cnp1	0.362791	0.263918
UI-R-C2-nh-g-08-0-UI	Clcn2	0.266991	0.493302
UI-R-C2p-nx-g-02-0-UI	Entpd6	0.267472	0.600173
UI-R-C1-jz-g-01-0-UI	Litaf	0.308887	0.267539
UI-R-C0-hi-d-03-0-UI	Mras	0.409922	0.267792
UI-R-C1-kj-e-11-0-UI	Clps	0.268898	0.850544
UI-R-C1-jx-b-09-0-UI	Gsk3a	0.27013	0.269655
UI-R-C1-lf-f-07-0-UI	Hapip	0.269983	0.355235
UI-R-C0-hp-d-12-0-UI	Ivd	0.270653	0.3224
UI-R-C0-hc-e-07-0-UI	Wt1	0.446416	0.270713
UI-R-BT0-pl-f-06-0-UI	Prrxl1	0.399696	0.27245
UI-R-C0-ix-g-12-0-UI	Tfam	0.373438	0.273334
UI-R-C0-iy-b-01-0-UI	Gjb1	0.275756	0.627863
UI-R-E0-dd-c-01-0-UI	Apex1	0.46669	0.276103
UI-R-C0-if-b-08-0-UI	Abca2	0.276659	0.517732
UI-R-C0-hi-e-07-0-UI	Srd5a1	0.277916	0.933106
UI-R-C0-jl-g-07-0-UI	SPP2	0.290513	0.278152
UI-R-C0-jj-b-03-0-UI	Slc18a2	0.476495	0.278262
UI-R-C0-hk-d-12-0-UI	Rhoq	0.279568	0.861623
UI-R-Y0-lt-f-09-0-UI	Ctgf	0.318177	0.281082
UI-R-C0-ic-a-11-0-UI	Ccna2	0.281701	0.634618
UI-R-C1-lc-a-03-0-UI	Cacna2d1	0.282991	0.944912
UI-R-C2-mv-h-06-0-UI	Mmp14	0.283756	0.822438
UI-R-C2-nc-b-02-0-UI	Ctcf	0.465744	0.284217
UI-R-E1-fc-f-12-0-UI	Apoc1	0.284748	0.351856
UI-R-A0-bh-h-12-0-UI	UI-R-A0-bh-h-12-0-UI	0.446922	0.285804
UI-R-E1-gf-h-12-0-UI	Tep1	0.287297	0.312521
UI-R-C0-hz-e-11-0-UI	UI-R-C0-hz-e-11-0-UI	0.288302	0.478141
UI-R-BT0-pm-c-10-0-UI	Rpn2	0.289169	0.58027
UI-R-C1-kz-b-01-0-UI	Msh5	0.368199	0.289354
UI-R-C2-mu-b-01-0-UI	Gzmk	0.289469	0.976715
UI-R-A1-dt-f-05-0-UI	Atp5e	0.289783	0.426461
UI-R-C2-my-a-05-0-UI	Nkg7	0.383514	0.289856
UI-R-C2-nm-g-10-0-UI	A4galt	0.44068	0.292669
UI-R-C0-jm-a-03-0-UI	Scd1	0.457633	0.296309
UI-R-C2-nk-d-08-0-UI	Dyt1	0.477438	0.296691
UI-R-A0-ac-g-10-0-UI	UI-R-A0-ac-g-10-0-UI	0.297172	0.307095
UI-R-C1-jy-f-09-0-UI	Hdgfrp3	0.299775	0.568104
UI-R-E0-dd-e-02-0-UI	Bat1a	0.300404	0.384807
UI-R-C0-hz-d-03-0-UI	Ucp2	0.437399	0.302409
UI-R-C2-mu-e-03-0-UI	Pak1	0.347122	0.303689
UI-R-C0-jl-e-06-0-UI	LOC289809	0.513034	0.303754
UI-R-C1-kb-f-10-0-UI	Prkcb1	0.346292	0.304613
UI-R-C2-mx-f-07-0-UI	Pex3	0.376823	0.306837
UI-R-C0-ij-c-10-0-UI	Zdhhc2	0.505614	0.309073
UI-R-C0-ii-d-10-0-UI	Brd2	0.517152	0.309214
UI-R-C0-jo-c-06-0-UI	UI-R-C0-jo-c-06-0-UI	0.309636	0.741035
UI-R-C1-ky-g-02-0-UI	Nfe2l2	0.388032	0.309676
UI-R-C1-ll-a-02-0-UI	Ndst2	0.311706	0.873434
UI-R-C0-gx-e-02-0-UI	Itpr3	0.312754	0.695689
UI-R-A1-et-e-07-0-UI	LOC171569	0.313029	0.322254
UI-R-A0-be-c-08-0-UI	Lyz	0.350629	0.313036
UI-R-C1-kj-e-05-0-UI	Mep1a	0.314096	0.97299
UI-R-A0-az-h-12-0-UI	Slc28a1	0.31473	0.881606
UI-R-E1-ga-h-08-0-UI	Slc12a2	0.316513	0.504866
UI-R-C0-he-h-03-0-UI	Pik3c3	0.317627	0.858112
UI-R-C1-kd-e-07-0-UI	Acadvl	0.533541	0.319797
UI-R-E1-gp-f-05-0-UI	UI-R-E1-gp-f-05-0-UI	0.323111	0.444846
UI-R-C1-kd-g-12-0-UI	Mgmt	0.32369	0.776158
UI-R-C0-ir-h-11-0-UI	Igsf10	0.534768	0.324985
UI-R-C0-id-f-06-0-UI	Nit1	0.325745	0.334251
UI-R-C0-iw-c-08-0-UI	Recc1	0.528274	0.329267
UI-R-E1-fv-d-07-0-UI	Mapt	0.532761	0.32934
UI-R-E1-gl-h-03-0-UI	Bad	0.329855	0.510068
UI-R-C0-jn-b-12-0-UI	Spnb2	0.548341	0.330353
UI-R-C1-kt-e-07-0-UI	Pde9a	0.516552	0.330366
UI-R-A1-dv-c-09-0-UI	Klrb1b	0.330965	0.483206
UI-R-C0-hs-c-02-0-UI	Slc31a1	0.524942	0.331389
UI-R-C1-ks-a-11-0-UI	Pdap1	0.525061	0.332903
UI-R-Y0-lv-h-11-0-UI	Baalc	0.333028	0.369461
UI-R-E1-gj-g-07-0-UI	Commd3	0.551269	0.333772
UI-R-A0-bn-f-11-0-UI	Nfkb1	0.334995	0.336248
UI-R-E1-fu-a-04-0-UI	Bmpr1a	0.520071	0.337382
UI-R-C1-kk-h-10-0-UI	Tcfap2c	0.47189	0.337553
UI-R-E1-gj-c-05-0-UI	Ctsb	0.366791	0.337975
UI-R-C1-kb-a-06-0-UI	LOC207126	0.338175	0.361697
UI-R-C0-iv-c-11-0-UI	Orm1	0.339047	0.385376
UI-R-C1-jv-f-04-0-UI	Tlr4	0.341703	0.714769
UI-R-C1-ky-f-04-0-UI	Bf	0.363695	0.342303
UI-R-C1-li-g-05-0-UI	Sh3gl3	0.549987	0.342905
UI-R-A1-dt-h-07-0-UI	Gprk6	0.343152	0.347781
UI-R-C0-jd-c-06-0-UI	Caskin1	0.56833	0.344
UI-R-E1-fk-h-01-0-UI	Ibsp	0.601544	0.344148
UI-R-C1-kk-g-12-0-UI	Stat3	0.344503	0.760631
UI-R-C0-jh-g-11-0-UI	Tradd	0.513823	0.344594
UI-R-C2p-nq-d-09-0-UI	UI-R-C2p-nq-d-09-0-UI	0.344877	0.371353
UI-R-A1-ev-a-01-0-UI	Gstt2	0.567125	0.346527
UI-R-A1-eu-d-10-0-UI	Taldo1	0.413274	0.348759
UI-R-A0-ac-g-03-0-UI	UI-R-A0-ac-g-03-0-UI	0.350482	0.488486
UI-R-E1-fg-b-04-0-UI	Gal	0.560805	0.35123
UI-R-C0-hw-h-09-0-UI	Lman1	0.353598	0.351426
UI-R-A0-ba-h-09-0-UI	Rgpr	0.352841	0.901921
UI-R-C0-hw-g-10-0-UI	Psma4	0.353481	0.891808
UI-R-C1-jy-e-02-0-UI	Stag3	0.361704	0.353827
UI-R-C1-ju-h-01-0-UI	Loc192276	0.354148	0.6429
UI-R-A1-es-h-12-0-UI	Dtprp	0.435207	0.358086
UI-R-C1-ko-e-03-0-UI	Tfpi	0.359034	0.406711
UI-R-C1-ln-h-02-0-UI	Nup88	0.380598	0.359322
UI-R-C2p-oe-f-10-0-UI	Spn	0.359979	0.923794
UI-R-Y0-lv-d-12-0-UI	Nrxn2	0.564447	0.362878
UI-R-E1-gj-d-05-0-UI	Tec	0.481281	0.364003
UI-R-E1-fb-b-02-0-UI	Slc3a2	0.364456	0.936291
UI-R-A0-ae-a-11-0-UI	G6pc3	0.568871	0.368628
UI-R-E1-fv-f-08-0-UI	NTF2	0.369277	0.520581
UI-R-C1-lf-c-03-0-UI	Echs1	0.436686	0.369357
UI-R-C2-nk-c-11-0-UI	Nde1	0.370005	0.613158
UI-R-E1-fu-g-07-0-UI	Nbl1	0.52061	0.370546
UI-R-C2p-oa-d-11-0-UI	Epb4.1l1	0.376574	0.933636
UI-R-E1-fu-g-01-0-UI	Daf1	0.578493	0.377753
UI-R-C1-ka-d-12-0-UI	Mki67ip	0.602352	0.37857
UI-R-C1-js-a-09-0-UI	Egln3	0.588517	0.378918
UI-R-C2-nl-f-07-0-UI	Gabrd	0.502399	0.37925
UI-R-E1-gj-h-08-0-UI	Akap12	0.56651	0.379948
UI-R-C2-ng-h-10-0-UI	Pte1	0.426655	0.380135
UI-R-E1-fs-h-04-0-UI	Adrm1	0.589572	0.380437
UI-R-A1-eo-h-06-0-UI	Pcyt1a	0.382274	0.561419
UI-R-A1-ek-g-05-0-UI	Slc27a1	0.489044	0.384459
UI-R-C1-la-b-09-0-UI	Arntl	0.559762	0.386613
UI-R-C1-ju-h-09-0-UI	UI-R-C1-ju-h-09-0-UI	0.461231	0.387246
UI-R-E0-bs-g-03-0-UI	Serpinh1	0.387252	0.572767
UI-R-C2-nf-a-09-0-UI	Atp1a1	0.506119	0.389387
UI-R-C1-la-c-12-0-UI	Prlpk	0.45731	0.390143
UI-R-E1-fu-d-11-0-UI	Nudt4	0.390574	0.420781
UI-R-C0-hj-c-06-0-UI	Grpel1	0.391725	0.762095
UI-R-A1-ee-c-03-0-UI	Txnrd2	0.392722	0.967955
UI-R-C2-nf-g-11-0-UI	Gzmc	0.629913	0.394255
UI-R-C1-la-a-06-0-UI	Taf9l	0.394439	0.493233
UI-R-C1-ln-f-12-0-UI	Gtf3c1	0.396349	0.400756
UI-R-C2p-oh-h-05-0-UI	Epor	0.616974	0.396754
UI-R-E0-cw-d-04-0-UI	Ccnd2	0.39763	0.725918
UI-R-C0-hl-e-03-0-UI	Git1	0.514276	0.398039
UI-R-C1-js-b-11-0-UI	Tle3	0.609576	0.398496
UI-R-C1-ju-b-09-0-UI	C6	0.636572	0.398651
UI-R-C0-gx-e-05-0-UI	1G5	0.524707	0.398738
UI-R-E1-fg-f-06-0-UI	S100b	0.556318	0.398808
UI-R-C0-hy-c-01-0-UI	Hnrpk	0.400824	0.817349
UI-R-Y0-lv-f-02-0-UI	Hes1	0.498329	0.401626
UI-R-A0-aj-a-01-0-UI	Il15	0.556683	0.402199
UI-R-Y0-lt-f-06-0-UI	Slc2a13	0.577175	0.403096
UI-R-C1-ll-c-01-0-UI	Cdc5l	0.404478	0.437259
UI-R-A1-ec-f-01-0-UI	Ralb	0.40462	0.586277
UI-R-C2-ne-e-02-0-UI	Rrad	0.40489	0.77863
UI-R-C0-jo-d-09-0-UI	Smpd2	0.504927	0.405072
UI-R-C0-ih-g-10-0-UI	Folr1	0.638566	0.40663
UI-R-A0-bk-f-03-0-UI	UI-R-A0-bk-f-03-0-UI	0.407681	0.880993
UI-R-C0-ha-e-05-0-UI	Maged2	0.407828	0.784989
UI-R-A1-ex-h-11-0-UI	Maob	0.41002	0.727768
UI-R-C2-ne-g-12-0-UI	Nr2f6	0.468657	0.41145
UI-R-A0-aw-e-04-0-UI	Vegf	0.411832	0.412547
UI-R-E0-cm-a-06-0-UI	Mapk3	0.582102	0.41204
UI-R-A1-eb-d-01-0-UI	Plat	0.624948	0.414501
UI-R-C0-he-e-12-0-UI	Klf4	0.415595	0.474191
UI-R-A0-az-f-01-0-UI	UI-R-A0-az-f-01-0-UI	0.644588	0.415744
UI-R-C0-hb-b-11-0-UI	Anxa1	0.415803	0.462332
UI-R-A1-dt-h-01-0-UI	Apeg1	0.415855	0.590322
UI-R-C0-gw-c-10-0-UI	Arf5	0.614403	0.417216
UI-R-E1-fr-g-11-0-UI	Cyp4a22	0.614819	0.418858
UI-R-C2-na-g-10-0-UI	UI-R-C2-na-g-10-0-UI	0.419968	0.46745
UI-R-C1-kj-g-12-0-UI	Best5	0.638583	0.421244
UI-R-A0-ax-c-12-0-UI	Penk-rs	0.430601	0.421717
UI-R-Y0-lt-f-10-0-UI	Brinp2	0.550146	0.422333
UI-R-C2-ms-c-06-0-UI	Hapln2	0.423531	0.639454
UI-R-A1-eq-d-02-0-UI	Tnni3	0.569692	0.423704
UI-R-C0-hd-h-09-0-UI	UI-R-C0-hd-h-09-0-UI	0.479849	0.423918
UI-R-E1-fb-g-07-0-UI	Ifi27l	0.560618	0.424639
UI-R-C1-ky-d-01-0-UI	Tnnt2	0.528235	0.425782
UI-R-E0-bz-c-11-0-UI	Uqcrfs1	0.634528	0.427038
UI-R-A1-et-a-02-0-UI	Hpgd	0.619735	0.427808
UI-R-C0-hv-a-02-0-UI	Cbs	0.612125	0.428611
UI-R-E1-fv-h-12-0-UI	Scn3b	0.675502	0.430463
UI-R-C1-ki-f-12-0-UI	Ppp1r14c	0.431612	0.524381
UI-R-E1-fk-c-12-0-UI	Stau	0.431612	0.780244
UI-R-Y0-lv-g-06-0-UI	Nrcam	0.432245	0.659386
UI-R-C0-gy-h-07-0-UI	Chn1	0.595896	0.432732
UI-R-BT0-pn-g-09-0-UI	Rgs8	0.641473	0.432845
UI-R-C2p-nu-b-07-0-UI	Freq	0.434644	0.731424
UI-R-C0-he-g-05-0-UI	UI-R-C0-he-g-05-0-UI	0.67958	0.435027
UI-R-C1-kr-b-12-0-UI	Rdbp	0.666639	0.436451
UI-R-C0-jd-e-12-0-UI	Mrpl16	0.437408	0.613934
UI-R-C2p-nu-e-11-0-UI	Txndc9	0.437811	0.454215
UI-R-C1-kv-e-10-0-UI	UI-R-C1-kv-e-10-0-UI	0.589901	0.438997
UI-R-C0-gy-d-12-0-UI	Pmf31	0.686945	0.4403
UI-R-E1-gj-a-10-0-UI	RAMP4	0.555588	0.443945
UI-R-A1-ev-g-02-0-UI	Art3	0.654943	0.444113
UI-R-A1-eu-e-11-0-UI	Dnase1	0.444253	0.822123
UI-R-C1-kb-c-09-0-UI	Cxcl9	0.611571	0.445201
UI-R-C2-mr-f-02-0-UI	Nmt1	0.693137	0.446493
UI-R-C2p-oj-d-12-0-UI	Dd5	0.586365	0.446987
UI-R-A1-ei-c-10-0-UI	Ela1	0.447078	0.480166
UI-R-A1-es-h-10-0-UI	Ctss	0.449622	0.907122
UI-R-E0-ct-h-07-0-UI	Inexa	0.503939	0.453761
UI-R-C0-gz-a-12-0-UI	Pde8a	0.544919	0.456034
UI-R-E1-fc-e-04-0-UI	Rhot2	0.696877	0.456112
UI-R-C1-ka-g-06-0-UI	Klre1	0.456488	0.657061
UI-R-Y0-lu-g-09-0-UI	Edf1	0.507538	0.456837
UI-R-C0-hs-f-02-0-UI	Gpi	0.68122	0.456956
UI-R-E0-bs-g-10-0-UI	Hgs	0.617799	0.457094
UI-R-BT0-py-g-01-0-UI	Grik1	0.691153	0.457974
UI-R-C2-ne-h-10-0-UI	Pomt1	0.612652	0.458251
UI-R-C1-ln-h-11-0-UI	Rps9	0.459447	0.788852
UI-R-C1-kq-f-11-0-UI	Calca	0.537804	0.459464
UI-R-C1-kn-d-04-0-UI	Drb1	0.47739	0.459762
UI-R-C1-kd-f-05-0-UI	Expi	0.62948	0.460807
UI-R-A1-em-f-07-0-UI	Prlpb	0.461918	0.826609
UI-R-C0-hl-d-02-0-UI	Pak3	0.703009	0.46209
UI-R-C0-hp-b-07-0-UI	Anxa3	0.701528	0.462339
UI-R-C2-nf-d-09-0-UI	Csnk2a1	0.48615	0.462704
UI-R-A1-dv-e-11-0-UI	Spin2b	0.634402	0.464801
UI-R-C0-ih-c-09-0-UI	Sirt2	0.59051	0.467359
UI-R-C1-lq-a-02-0-UI	LOC305842	0.467502	0.623114
UI-R-C1-ka-f-02-0-UI	Casp4	0.467504	0.882499
UI-R-C0-iu-h-07-0-UI	Ric8a	0.615671	0.468662
UI-R-E0-dg-d-06-0-UI	Tctex1	0.469274	0.827693
UI-R-A1-dz-d-10-0-UI	Sftpc	0.469537	0.967526
UI-R-C2-mv-c-09-0-UI	Rab2	0.470582	0.848719
UI-R-C2-ng-d-04-0-UI	Ldha	0.627828	0.475387
UI-R-C0-hy-g-03-0-UI	Cdk5rap1	0.627621	0.476781
UI-R-C0-ir-e-02-0-UI	Fibp	0.719544	0.477711
UI-R-C0-hu-d-07-0-UI	Sdf4	0.48097	0.932749
UI-R-C1-ky-c-10-0-UI	Tegt	0.731145	0.482181
UI-R-C2p-og-a-10-0-UI	Rock1	0.699867	0.482706
UI-R-C0-ht-e-07-0-UI	Vps54	0.485442	0.719445
UI-R-E0-bu-f-01-0-UI	Arl5	0.614143	0.486937
UI-R-A0-be-b-02-0-UI	Spc21	0.492249	0.664772
UI-R-C1-kq-h-11-0-UI	Zp2	0.531446	0.492931
UI-R-E1-fg-d-01-0-UI	Tmpo	0.739982	0.493184
UI-R-A0-ad-d-03-0-UI	UI-R-A0-ad-d-03-0-UI	0.495361	0.832553
UI-R-E1-fv-c-05-0-UI	Slc7a1	0.743895	0.495843
UI-R-A1-ea-h-06-0-UI	MGC108825	0.499053	0.719037
UI-R-E1-fq-d-08-0-UI	Ca4	0.731919	0.501241
UI-R-A1-eb-g-04-0-UI	UI-R-A1-eb-g-04-0-UI	0.728965	0.501745
UI-R-C1-ku-b-02-0-UI	Minpp1	0.503589	0.558656
UI-R-Y0-ls-h-03-0-UI	Ywhab	0.505785	0.819407
UI-R-C0-jl-h-03-0-UI	Rnh1	0.546312	0.507592
UI-R-C1-kk-h-06-0-UI	LOC299608	0.654034	0.507998
UI-R-C0-hl-d-07-0-UI	Madh4	0.552495	0.511639
UI-R-C0-hx-b-07-0-UI	Gabbr1	0.753191	0.512579
UI-R-Y0-lv-h-02-0-UI	Myh4	0.63736	0.520161
UI-R-C1-kk-b-03-0-UI	Elavl3	0.643399	0.521317
UI-R-A1-ej-c-11-0-UI	Bach	0.522003	0.644017
UI-R-C0-hd-g-10-0-UI	UI-R-C0-hd-g-10-0-UI	0.587437	0.523356
UI-R-E1-fu-e-08-0-UI	Gabarap	0.747459	0.524616
UI-R-E0-dc-h-10-0-UI	Hmbs	0.63126	0.524944
UI-R-C1-km-f-08-0-UI	Psmc1	0.525451	0.881928
UI-R-C1-kl-b-02-0-UI	LOC170824	0.767803	0.525515
UI-R-C2p-om-g-09-0-UI	Iapp	0.772856	0.527175
UI-R-E0-cz-b-03-0-UI	Dio3	0.77098	0.527612
UI-R-C1-jx-f-05-0-UI	Cdh2	0.749828	0.527647
UI-R-A0-bh-e-12-0-UI	UI-R-A0-bh-e-12-0-UI	0.683247	0.529383
UI-R-E0-dn-a-06-0-UI	Ppp1ca	0.530967	0.921681
UI-R-C0-jg-h-02-0-UI	Gas7	0.774072	0.531084
UI-R-A1-ek-d-09-0-UI	Fga	0.768401	0.537598
UI-R-E1-fa-d-11-0-UI	Rab28	0.610462	0.537719
UI-R-C0-hj-a-10-0-UI	Pctk1	0.786102	0.538222
UI-R-C1-jv-c-02-0-UI	Alox5	0.606979	0.540763
UI-R-C1-jy-g-03-0-UI	Faf1	0.783398	0.546743
UI-R-C1-kd-g-02-0-UI	Mth1	0.547366	0.98031
UI-R-C1-kf-d-07-0-UI	Glb1	0.547853	0.651191
UI-R-E1-fo-e-08-0-UI	Fyn	0.550307	0.658565
UI-R-C0-hg-g-09-0-UI	Ania4	0.552723	0.722342
UI-R-C1-kb-e-10-0-UI	Pcca	0.797914	0.556322
UI-R-C2-nl-d-05-0-UI	Eaf2	0.679507	0.556348
UI-R-E1-fe-d-04-0-UI	Aqp9	0.777954	0.556436
UI-R-C0-jc-a-04-0-UI	Pklr	0.726819	0.562457
UI-R-C0-jq-g-03-0-UI	Mlb1	0.581305	0.562749
UI-R-C2-nn-f-04-0-UI	UI-R-C2-nn-f-04-0-UI	0.679805	0.56352
UI-R-C1-jx-g-08-0-UI	Crtac1	0.570385	0.564701
UI-R-E0-dk-e-04-0-UI	Jup	0.581673	0.565151
UI-R-A1-eu-d-09-0-UI	Rgs3	0.823381	0.565175
UI-R-C2-na-d-08-0-UI	Anp32a	0.692004	0.565457
UI-R-C1-li-f-11-0-UI	Hpn	0.760872	0.566316
UI-R-C0-hr-h-02-0-UI	Nr2f6	0.699627	0.567511
UI-R-C2p-nu-g-04-0-UI	Rab14	0.767721	0.567683
UI-R-A0-be-h-03-0-UI	Titf1	0.569996	0.842479
UI-R-A1-ee-b-01-0-UI	Reg1	0.802985	0.570073
UI-R-C0-hd-f-11-0-UI	Gc	0.805158	0.571552
UI-R-C2-mr-e-03-0-UI	Ces2	0.5716	0.716863
UI-R-C0-id-b-07-0-UI	Dctn4	0.575781	0.841703
UI-R-C1-jt-c-03-0-UI	Pdap1	0.720681	0.576697
UI-R-C1-kf-b-09-0-UI	Gna15	0.820073	0.578022
UI-R-C1-ju-d-03-0-UI	Adn	0.578187	0.674467
UI-R-C0-jp-h-09-0-UI	Il17re	0.662603	0.578568
UI-R-C0-ik-g-04-0-UI	Dsipi	0.754196	0.579765
UI-R-C0-ib-c-07-0-UI	Pnliprp1	0.579966	0.674644
UI-R-C0-hs-f-07-0-UI	Lcn2	0.579989	0.597951
UI-R-C0-gv-h-02-0-UI	Arf2	0.583894	0.587697
UI-R-E1-fc-b-09-0-UI	Btg3	0.76293	0.585593
UI-R-A0-bf-e-05-0-UI	Cnn3	0.680331	0.585691
UI-R-C0-id-a-07-0-UI	Cyr61	0.587308	0.598449
UI-R-A1-er-f-01-0-UI	Crot	0.750817	0.588075
UI-R-C2-mw-b-02-0-UI	Pdgfrb	0.807492	0.588738
UI-R-C1-ke-h-03-0-UI	Mcpt9	0.589043	0.790563
UI-R-E1-gf-b-02-0-UI	Polb	0.596743	0.752875
UI-R-E1-fg-b-08-0-UI	Dpysl3	0.597458	0.794447
UI-R-A0-am-g-04-0-UI	Amacr	0.670012	0.600449
UI-R-C0-gr-b-04-0-UI	Pgsg	0.601648	0.843391
UI-R-C0-hu-g-02-0-UI	Pfkfb1	0.606545	0.760746
UI-R-C0-ik-b-05-0-UI	Ppp3ca	0.607713	0.609402
UI-R-C2-my-f-09-0-UI	Fancc	0.609334	0.706025
UI-R-A0-bk-c-12-0-UI	UI-R-A0-bk-c-12-0-UI	0.848281	0.610015
UI-R-C2-ne-f-07-0-UI	Aqp11	0.825363	0.610552
UI-R-E0-cp-a-11-0-UI	Mpst	0.610951	0.660251
UI-R-A1-ea-f-09-0-UI	Prps2	0.827081	0.612319
UI-R-C1-kj-f-01-0-UI	Sh3d4	0.797897	0.614492
UI-R-E1-fx-c-11-0-UI	LOC287642	0.836909	0.615569
UI-R-C0-im-d-11-0-UI	UI-R-C0-im-d-11-0-UI	0.616558	0.754422
UI-R-C2p-nq-f-03-0-UI	Slc11a2	0.644225	0.61865
UI-R-A0-ar-f-02-0-UI	Fdps	0.622177	0.88946
UI-R-A0-bi-c-10-0-UI	Bcap29	0.623354	0.956944
UI-R-A0-aj-d-08-0-UI	Prdx2	0.623411	0.988561
UI-R-A1-eg-c-02-0-UI	Rpl6	0.750964	0.625568
UI-R-C1-ln-g-07-0-UI	Prss15	0.813742	0.625681
UI-R-C0-jg-g-03-0-UI	Dedd	0.858516	0.626325
UI-R-E1-gl-d-09-0-UI	Gata1	0.74593	0.630925
UI-R-C0-iv-a-09-0-UI	Hdac4	0.855931	0.6323
UI-R-C1-ku-g-02-0-UI	UI-R-C1-ku-g-02-0-UI	0.635649	0.956967
UI-R-BT0-pp-b-07-0-UI	RT1-M3	0.834358	0.637214
UI-R-C1-le-d-07-0-UI	Apaf1	0.669322	0.641693
UI-R-C1-kk-h-04-0-UI	Gpd2	0.711191	0.642812
UI-R-C0-hp-b-01-0-UI	Rhot2	0.803591	0.644206
UI-R-C1-kr-a-05-0-UI	Cxcl10	0.863266	0.647152
UI-R-E0-bv-e-12-0-UI	Cfl1	0.702295	0.64916
UI-R-C1-km-e-07-0-UI	Gdi2	0.650459	0.97005
UI-R-C2-na-g-04-0-UI	Maf	0.845032	0.651935
UI-R-C1-kf-f-10-0-UI	Oxr1	0.652366	0.689492
UI-R-A0-am-e-04-0-UI	Ke2	0.88175	0.6551
UI-R-A0-ae-e-02-0-UI	Tceb2	0.65908	0.745528
UI-R-C2-nc-f-08-0-UI	Kidins220	0.659721	0.709621
UI-R-A1-ex-b-06-0-UI	Lgals7	0.664033	0.932227
UI-R-C0-ii-h-05-0-UI	LOC362704	0.862185	0.66494
UI-R-E0-di-h-09-0-UI	C6orf108	0.666416	0.938753
UI-R-A0-bf-e-09-0-UI	Serpina1	0.666772	0.831246
UI-R-E1-fv-b-11-0-UI	Hhex	0.819378	0.670848
UI-R-C0-ie-c-12-0-UI	Dnm2	0.675853	0.885488
UI-R-A0-al-f-09-0-UI	Rhebl1	0.882628	0.67598
UI-R-E0-ci-g-05-0-UI	Atp6ap1	0.676137	0.931102
UI-R-C0-gu-g-02-0-UI	Pla2g6	0.896464	0.678166
UI-R-C1-jv-h-09-0-UI	Dnase1l3	0.87693	0.681365
UI-R-C1-kn-b-12-0-UI	Fxyd3	0.681974	0.745541
UI-R-A0-bi-d-12-0-UI	UI-R-A0-bi-d-12-0-UI	0.850563	0.682979
UI-R-A1-ed-d-03-0-UI	Pparg	0.889975	0.683148
UI-R-E1-fy-h-12-0-UI	Idh3a	0.757689	0.684944
UI-R-C1-li-g-07-0-UI	Cyp1b1	0.815061	0.687456
UI-R-C2-nf-e-01-0-UI	Cited2	0.734096	0.689251
UI-R-C1-kz-e-11-0-UI	Hdgfrp3	0.820313	0.689487
UI-R-A1-ee-h-08-0-UI	Ngfg	0.90231	0.690434
UI-R-C0-jp-d-01-0-UI	UI-R-C0-jp-d-01-0-UI	0.821281	0.69134
UI-R-E1-fq-d-02-0-UI	Mthfd1	0.807915	0.692133
UI-R-C2-mr-c-08-0-UI	RABIN3	0.78647	0.692913
UI-R-Y0-lv-g-09-0-UI	Pcdh21	0.826882	0.698675
UI-R-A0-au-h-08-0-UI	Rps11	0.699485	0.913361
UI-R-C0-iw-a-06-0-UI	Pdlim1	0.906806	0.699509
UI-R-C2-nd-a-12-0-UI	pEachy	0.867721	0.700391
UI-R-E1-fn-a-03-0-UI	Eif4g2	0.872085	0.702592
UI-R-E0-br-e-03-0-UI	Il2rb	0.702702	0.721423
UI-R-C1-lg-a-05-0-UI	Prkch	0.711535	0.933085
UI-R-E1-gj-e-10-0-UI	Opcml	0.711845	0.774192
UI-R-C0-jc-d-09-0-UI	Chek2	0.895292	0.714454
UI-R-E0-ct-h-03-0-UI	Fxyd4	0.915358	0.714602
UI-R-A0-bl-g-08-0-UI	Ptp4a2	0.716129	0.926406
UI-R-C1-kq-c-10-0-UI	Hpse	0.815358	0.718327
UI-R-A0-ak-c-04-0-UI	Abcg1	0.752107	0.718339
UI-R-A1-dr-g-12-0-UI	Plau	0.718625	0.877489
UI-R-C1-kx-c-11-0-UI	Ppard	0.765936	0.719775
UI-R-A0-bh-g-09-0-UI	Ube1c	0.721263	0.738574
UI-R-E0-cu-h-12-0-UI	Idh3g	0.847759	0.721858
UI-R-Y0-lv-d-11-0-UI	Vars2	0.722549	0.939782
UI-R-C2-mz-e-03-0-UI	Vcip135	0.867679	0.724699
UI-R-C0-ip-c-10-0-UI	Celsr3	0.724992	0.870791
UI-R-E0-cx-b-09-0-UI	Gng8	0.920441	0.726764
UI-R-C1-kc-f-04-0-UI	UI-R-C1-kc-f-04-0-UI	0.76409	0.727389
UI-R-A1-eh-e-12-0-UI	Acadm	0.907638	0.727745
UI-R-C0-hd-b-02-0-UI	Mlc3	0.905281	0.730338
UI-R-C0-hb-d-10-0-UI	Cyp4f2	0.917544	0.730379
UI-R-E1-fr-g-10-0-UI	Pigm	0.928109	0.732443
UI-R-C1-ko-f-07-0-UI	Loc266761	0.915987	0.735628
UI-R-A1-ee-c-01-0-UI	C1qb	0.92105	0.739298
UI-R-C0-ht-e-02-0-UI	Araf1	0.841245	0.739746
UI-R-C0-jd-d-11-0-UI	Gp1bb	0.851161	0.739867
UI-R-A0-au-g-02-0-UI	Hbb	0.740562	0.976922
UI-R-C0-ir-e-04-0-UI	Hes5	0.904178	0.753566
UI-R-C2p-oi-b-03-0-UI	UI-R-C2p-oi-b-03-0-UI	0.754231	0.759518
UI-R-C1-lj-b-08-0-UI	Rutbc3	0.9332	0.757658
UI-R-E1-ff-h-04-0-UI	Fasn	0.796875	0.758299
UI-R-C0-jr-f-11-0-UI	BicD2	0.794791	0.759976
UI-R-E1-fx-h-07-0-UI	AY228474	0.771727	0.92429
UI-R-C0-jp-e-03-0-UI	Aip	0.876961	0.780543
UI-R-C1-jv-g-11-0-UI	Actn4	0.781374	0.856834
UI-R-C0-ig-g-12-0-UI	UI-R-C0-ig-g-12-0-UI	0.781943	0.843386
UI-R-Y0-lt-g-06-0-UI	Cryba2	0.783156	0.884753
UI-R-C0-jj-b-08-0-UI	Aspa	0.785734	0.905073
UI-R-A0-ae-e-08-0-UI	UI-R-A0-ae-e-08-0-UI	0.790846	0.901814
UI-R-C0-is-d-10-0-UI	Hdac3	0.899418	0.806615
UI-R-BT0-pz-b-04-0-UI	Nr4a3	0.94668	0.811215
UI-R-C1-kf-a-03-0-UI	Gm1960	0.955722	0.81137
UI-R-C0-ht-f-05-0-UI	Tfpt	0.81498	0.954743
UI-R-C2-nn-d-01-0-UI	Cxcr3	0.924583	0.815818
UI-R-C2-nf-c-01-0-UI	Avp	0.852327	0.816044
UI-R-C2-ng-a-08-0-UI	Snm1l	0.962671	0.817266
UI-R-C0-jl-b-10-0-UI	Kai1	0.829926	0.823599
UI-R-C2p-ol-a-08-0-UI	Pex6	0.82361	0.836799
UI-R-C0-he-h-07-0-UI	Plcd1	0.952109	0.825026
UI-R-C0-hd-g-11-0-UI	Ccnd1	0.82843	0.84787
UI-R-C1-lp-d-08-0-UI	Wbp4	0.828482	0.935582
UI-R-A1-ep-f-07-0-UI	Cd36	0.86599	0.833187
UI-R-C0-jq-a-11-0-UI	UI-R-C0-jq-a-11-0-UI	0.919424	0.834743
UI-R-A1-et-d-10-0-UI	Bid3	0.951412	0.834984
UI-R-A0-av-h-12-0-UI	Ssg1	0.887677	0.836223
UI-R-C1-la-h-02-0-UI	Cps1	0.8983	0.839786
UI-R-C0-ia-g-12-0-UI	Slc9a1	0.945691	0.841806
UI-R-C2p-nx-f-10-0-UI	Dlk1	0.905389	0.847264
UI-R-C1-ln-c-04-0-UI	Bdkrb2	0.848001	0.949924
UI-R-C1-kg-d-12-0-UI	Ube2v2	0.962442	0.849318
UI-R-C0-iu-c-06-0-UI	Acvrl1	0.914716	0.852597
UI-R-E1-fd-a-07-0-UI	Thop1	0.966226	0.852846
UI-R-BT0-pz-a-05-0-UI	UI-R-BT0-pz-a-05-0-UI	0.853352	0.935528
UI-R-E1-fs-a-08-0-UI	Gstm5	0.979297	0.857023
UI-R-A0-aj-a-11-0-UI	Rheb	0.901124	0.857878
UI-R-C0-iy-f-05-0-UI	Gpx2	0.857925	0.883707
UI-R-A1-ed-h-06-0-UI	Map3k12	0.858216	0.953146
UI-R-C0-ix-e-03-0-UI	Lrp16	0.970393	0.858592
UI-R-E1-fx-d-02-0-UI	Slc38a2	0.863163	0.947367
UI-R-C0-iz-c-05-0-UI	Adcy5	0.93718	0.865231
UI-R-BT0-ps-g-10-0-UI	Prkar1a	0.98209	0.867419
UI-R-C2p-nz-d-10-0-UI	Commd5	0.868262	0.891979
UI-R-C0-ip-d-02-0-UI	Ddit3	0.869753	0.919201
UI-R-BT0-pz-f-09-0-UI	Tnp2	0.970504	0.869894
UI-R-C1-kg-h-03-0-UI	Itpka	0.876769	0.932784
UI-R-C0-ii-e-09-0-UI	Fzd5	0.974369	0.877812
UI-R-Y0-lu-a-01-0-UI	Cryba4	0.940141	0.884305
UI-R-E1-gh-f-04-0-UI	Igf1	0.908233	0.885645
UI-R-A1-ey-h-04-0-UI	Cyba	0.983566	0.887613
UI-R-C0-hs-d-11-0-UI	Tef	0.941137	0.88812
UI-R-C0-jc-e-03-0-UI	Cst8	0.987149	0.888589
UI-R-C2p-nv-h-05-0-UI	Dhodh	0.944486	0.892609
UI-R-E0-cj-b-04-0-UI	Psma1	0.893504	0.949574
UI-R-A0-ag-h-02-0-UI	Psmc2	0.89548	0.935101
UI-R-E1-fs-h-08-0-UI	Gdi2	0.990027	0.910844
UI-R-C0-iu-h-01-0-UI	Ubd	0.992142	0.915304
UI-R-E0-bz-b-03-0-UI	Atp6v1f	0.932617	0.921542
UI-R-C2p-nq-h-03-0-UI	Hmox2	0.923431	0.940148
UI-R-C2-nc-h-10-0-UI	Tpcn1	0.993677	0.936728
UI-R-E1-fn-c-08-0-UI	LOC291996	0.983975	0.942506
UI-R-C2-nf-c-07-0-UI	Snf1lk	0.984077	0.943818
UI-R-C0-ir-e-10-0-UI	Asrgl1	0.967008	0.946539
UI-R-C2-mz-d-10-0-UI	UI-R-C2-mz-d-10-0-UI	0.947541	0.951625
UI-R-C2-nb-g-04-0-UI	Rdh10	0.990305	0.948875
UI-R-A1-em-e-03-0-UI	Fez1	0.984625	0.950989
UI-R-C0-jb-g-03-0-UI	Capn3	0.96789	0.953925
UI-R-C0-hb-g-07-0-UI	Gyg	0.957777	0.962592
UI-R-C1-jv-h-05-0-UI	Junb	0.992198	0.962236
UI-R-E1-gb-a-10-0-UI	Epo	0.989246	0.965593
UI-R-C0-gw-a-09-0-UI	Hist1h2bl	0.966166	0.983659
UI-R-A0-an-c-12-0-UI	Col1a2	0.991891	0.972372
UI-R-E1-fl-c-04-0-UI	MGC72605	0.972881	0.988709
