# Supplementary material for: Systems analysis of circadian time-dependent neuronal epidermal growth factor receptor signaling
Source: Genome Biol. 2006 Jun 19;7(6):R48. doi: 10.1186/gb-2006-7-6-r48 (PMC1779538; doi:10.1186/gb-2006-7-6-r48)
Supplement: Additional data file 4 — P values for EGF effects and EGF:CT interactions for SCN circadian genes [17] present on the microarrays of the current study. [file gb-2006-7-6-r48-S4.xls]

## Sheet: ST2-Panda02CircadianGenes
Supporting Table 2: P-values for EGF effects and EGF:CT interactions for SCN circadian genes (Panda et al., 2002) present on the microarrays of the current study. Probeset ID = Affymetrix ID given by Panda et al. (2002); Gene Symbol(Mouse) = mouse gene corresponding to Probeset ID in 12/20/2005 Affymetrix Annotation; Gene Symbol(Rat) = symbol for rat gene homolog of mouse gene; Clone ID = rat clo…
Probeset ID (Panda et al., 2002)	Gene Symbol(Mouse)	Gene Symbol(Rat)	Clone ID(Present work)	p(EGF, any effect)	p(EGF:CT interaction)
97248_at	Dbi	Dbi	UI-R-A1-et-f-08-0-UI	3.75257e-07	2.81239e-06
99631_f_at	Cox6a1	Cox6a1	UI-R-E0-cq-f-04-0-UI	1.73233e-05	5.24094e-05
98887_at	Napa	Napa	UI-R-E0-ch-f-07-0-UI	0.000264272	0.00219684
92532_at	Avpr1a	Avpr1a	UI-R-C1-km-h-11-0-UI	0.00060584	0.114741
95064_at	Acaa2	Acaa2	UI-R-E1-go-d-01-0-UI	0.000716024	0.0518111
93772_i_at	Zfp265	Zfp265	UI-R-E1-go-d-04-0-UI	0.00148865	0.00819912
96140_at	Pcm1	Pcm1	UI-R-C2-nl-h-07-0-UI	0.00230596	0.045962
93328_at	Hdc	Hdc	UI-R-E0-cg-g-07-0-UI	0.00287165	0.093654
101078_at	Bsg	Bsg	UI-R-A0-ap-f-07-0-UI	0.0028926	0.00507147
97363_at	Ptk2	Ptk2	UI-R-E0-ce-e-12-0-UI	0.00433238	0.00332784
101585_at	Pgrmc1	Pgrmc1	UI-R-E1-ga-a-01-0-UI	0.00405844	0.11197
93918_at	Taf9	Taf9	UI-R-A1-es-c-08-0-UI	0.00555964	0.0042407
96140_at	Pcm1	Pcm1	UI-R-C1-kq-f-09-0-UI	0.00694959	0.298039
99502_at	Zfp148	Znf148	UI-R-C0-jn-h-12-0-UI	0.00970783	0.0693378
94147_at	Serpine1	Serpine1	UI-R-C0-gz-h-01-0-UI	0.0154866	0.0116501
94245_at	H47	Ratsg2	UI-R-C0-hl-a-10-0-UI	0.0126736	0.0149485
95436_at	Sst	Sst	UI-R-E1-fg-g-12-0-UI	0.0127459	0.0402247
95133_at	Asns	Asns	UI-R-C0-iq-c-12-0-UI	0.0383185	0.0228004
98113_at	Psmb1	Psmb1	UI-R-A1-ea-d-02-0-UI	0.030789	0.62954
102109_at	Rpl13	Rpl13	UI-R-E0-bx-c-11-0-UI	0.0392	0.330458
104598_at	Dusp1	Dusp1	UI-R-A1-er-a-07-0-UI	0.0392921	0.305387
93104_at	Btg1	Btg1	UI-R-A0-bk-h-08-0-UI	0.0394594	0.163246
93730_at	Rps15a	Rps15a	UI-R-E0-co-b-12-0-UI	0.0666048	0.039923
97474_r_at	Ptn	Ptn	UI-R-C2-nh-h-06-0-UI	0.0425942	0.384211
104716_at	Rbp1	Rbp1	UI-R-E0-bz-h-05-0-UI	0.0847855	0.0526432
92628_at	Rpl36	Rpl36	UI-R-A0-az-d-05-0-UI	0.0808368	0.198946
92832_at	Socs1	Socs1	UI-R-C0-iv-e-09-0-UI	0.105944	0.0883135
98121_at	Fnta	Fnta	UI-R-C2-mr-e-04-0-UI	0.0912397	0.506145
95669_g_at	Stmn2	Stmn2	UI-R-C0-hm-c-06-0-UI	0.218963	0.144255
92623_at	Csde1	Unr	UI-R-Y0-lv-f-09-0-UI	0.19988	0.355941
104725_at	Rhoq	Rhoq	UI-R-C0-hk-d-12-0-UI	0.279568	0.861623
102382_at	Arntl	Arntl	UI-R-C1-la-b-09-0-UI	0.559762	0.386613
94516_f_at	Penk1	Penk-rs	UI-R-A0-ax-c-12-0-UI	0.430601	0.421717
100539_at	Acot7	Bach	UI-R-A1-ej-c-11-0-UI	0.522003	0.644017
104390_at	Anp32a	Anp32a	UI-R-C2-na-d-08-0-UI	0.692004	0.565457
92818_at	Ube1c	Ube1c	UI-R-A0-bh-g-09-0-UI	0.721263	0.738574
103534_at	Hbb-b2	Hbb	UI-R-A0-au-g-02-0-UI	0.740562	0.976922
100629_at	Gstm5	Gstm5	UI-R-E1-fs-a-08-0-UI	0.979297	0.857023
100876_at	Fez1	Fez1	UI-R-A1-em-e-03-0-UI	0.984625	0.950989
